# Supplementary material for: Development, testing and validation of a SARS-CoV-2 multiplex panel for detection of the five major variants of concern on a portable PCR platform
Source: Front Public Health. 2022 Dec 15;10:1042647. doi: 10.3389/fpubh.2022.1042647 (PMC9798920; doi:10.3389/fpubh.2022.1042647)
Supplement: Supplementary file 1 [file Table_1.XLS]

## Sheet: Table_S1
Table S1. Primer and probe sequences for multiplex RT-PCR assays
Multiplex	Assay	Forward primer	Conc. (nM)	Reverse primer	Conc. (nM)	Probe1	Conc. (nM)	Amplicon (bp)
								(bp)
	N501Y	CGGTAGCACACCTTGTAATG	600	ACTACTACTCTGTATGGTTGGTAA	600	FAM/CC+CAC+T+T+AT+GG+TG/IABkFQ	400	111
Triplex 1	P26S	TTATTGCCACTAGTCTCTAGTCA	600	TTGTCAGGGTAATAAACACCAC	600	TEX615/CA+G+A+GG+G+T+AAT/IABkRQ	300	257
	Y144del	ACGCTACTAATGTTGTTATTAAAGTCT*	600	TCTGAACTCACTTTCCATCCAACT*	600	Cy5/TCCATTTTT/TAO/GGGTGTTTACCACA/IAbRQSp	300	107
	H69_V70del	CTCAGGACTTGTTCTTACCTTTC	600	TGGTAGGACAGGGTTATCAAA	600	FAM/TG+CTA+T+CT+C+TG+GG/3IABkFQ	200	98
Triplex 2	E484K	CTATCAGGCCGGTAGCAC	600	GTTGGAAACCATATGATTGTAAAGG	600	TEX615/TG+GTGT+T+A+AA+G+GTT/3IABkRQ	200	80
	D215G	ATATTCTAAGCACACGCCTATT*	600	GGCAAATCTACCAATGGTTCTA*	600	Cy5/AG+A+C+CA+CGCA/3IABkRQ	200	81
	P681R	CCCATTGGTGCAGGTATATG	600	GTGTAGGCAATGATGGATTGA	600	FAM/CCG+A+C+GA+G+A+AT/3IABkFQ	300	95
Triplex 3	L452R	CTTGATTCTAAGGTTGGTGGTAAT	600	CGGCCTGATAGATTTCAGTTG	600	TEX615/TAC+C+G+GTA+TA+G+AT/3IABkRQ	200	106
	E156_F157del	CTGTGAATTTCAATTTTGTAATGATCCA	600	GAAATTACCCTGTTTTCCTTCAAGGTC	600	Cy5/TG+G+AA+A+GTGG+AGT/IABkRQ	300	163
	371-375	TTTAACGCCACCAGATTTGC*	400	AGGAGACACTCCATAACACTTAAAA*	400	FAM/CTCGCACCATTTTT/MGBNFQ**	300	99
Triplex 4	142-144del	ACGCTACTAATGTTGTTATTAAAGTCT	400	TCTGAACTCACTTTCCATCCAACT	400	TxRd/TGATCCATTTTTGGACCACAAAAACA/BHQ2*	300	101
	ins214	CAAAAATCTTAGGGAATTTGTGTTT*	600	CGAAAAACCCTGAGGGAGAT*	600	Cy5/TTCTGGCTCACGCACTATAATAGGCG/BHQ3*	500	112
Pentaplex (Combined with Triplex 4 assays)	N:31-33del	ACGTTTGGTGGACCCTCAGAT*	400	GCGGTGAACCAAGACGCAG*	400	Hex/TGATCGCGCCCCACCATTCTG/BHQ1*	300
	H69_V70del	CTCAGGACTTGTTCTTACCTTTC	600	TGGTAGGACAGGGTTATCAAA	600	Cy5.5/ CCATG+TTA+T+CT+C+TG+GG/BHQ3*	500	98
Reagents were purchase from Integrated DNA Technologies, Inc. (unmarked), Sigma-Aldrich (*), or Applied Biosystems (**).
1LNA bases are indicated by pluses (+) preceding the base positions. 5’ probes are shown with their corresponding 3’ Iowa Black quenchers. MGB is minor groove binder. TAO is an internal quencher. NFQ is non-fluorescent quencher. BHQ is Black Hole Quencher.

## Sheet: Table_S2
Table S2. Input templates used for the triplex assays
Assay	Sequence
N501Y	AATTATAAATTAATACGACTCACTATAGTACCAGATGATTTTACAGGCTGCGTTATAGCTTGGAATTCTAACAATCTTGATTCTAAGGTTGGTGGTAATTATAATTACCTGTATAGATTGTTTAGGAAGTCTAATCTCAAACCTTTTGAGAGAGATATTTCAACTGAAATCTATCAGGCCGGTAGCACACCTTGTAATGGTGTTAAAGGTTTTAATTGTTACTTTCCTTTACAATCATATGGTTTCCAACCCACTTATGGTGTTGGTTACCAACCATACAGAGTAGTAGTACTTTCTTTTGAACTTCTACATGCACCAGCAACTGTTTGTGGACCTAAAAAGTCTACTAATTTGGTTAAAAACAAATGTGTCAATTTCAACTTCAATGGTTTAACAGGC…
P26S	CCTATTCTTTATTAATACGACTCACTATAGTTGACATGAGTAAATTTCCCCTTAAATTAAGGGGTACTGCTGTTATGTCTTTAAAAGAAGGTCAAATCAATGATATGATTTTATCTCTTCTTAGTAAAGGTAGACTTATAATTAGAGAAAACAACAGAGTTGTTATTTCTAGTGATGTTCTTGTTAACAACTAAACGAACAATGTTTGTTTTTCTTGTTTTATTGCCACTAGTCTCTAGTCAGTGTGTTAATTTTACAAACAGAACTCAATTACCCTCTGCATACACTAATTCTTTCACACGTGGTGTTTATTACCCTGACAAAGTTTTCAGATCCTCAGTTTTACATTCAACTCAGGACTTGTTCTTACCTTTCTTTTCCAATGTTACTTGGTTCCAT…
Y144del	CTCAATTAATACGACTCACTATAGTACCCCCTGCATACACTAATTCTTTCACACGTGGTGTTTATTACCCTGACAAAGTTTTCAGATCCTCAGTTTTACATTCAACTCAGGACTTGTTCTTACCTTTCTTTTCCAATGTTACTTGGTTCCATGCTATCTCTGGGACCAATGGTACTAAGAGGTTTGATAACCCTGTCCTACCATTTAATGATGGTGTTTATTTTGCTTCCACTGAGAAGTCTAACATAATAAGAGGCTGGATTTTTGGTACTACTTTAGATTCGAAGACCCAGTCCCTACTTATTGTTAATAACGCTACTAATGTTGTTATTAAAGTCTGTGAATTTCAATTTTGTAATGATCCATTTTTGGGTGTTTACCACAAAAACAACAAAAGTT…
H69_V70del	Same as that used for Y144del
E484K	Same as that used for N501Y
D215G	TTGAATATGTAATACGACTCACTATAGTCTCTCAGCCTTTTCTTATGGACCTTGAAGGAAAACAGGGTAATTTCAAAAATCTTAGGGAATTTGTGTTTAAGAATATTGATGGTTATTTTAAAATATATTCTAAGCACACGCCTATTAATTTAGTGCGTGGTCTCCCTCAGGGTTTTTCGGCTTTAGAACCATTGGTAGATTTGCCAATAGGTATTAACATCACTAGGTTTCAAACTTTACATAGAAGTTATTTGACTCCTGGTGATTCTTCTTCAGGTTGGACAGCTGGTGCTGCAGCTTATTATGTGGGTTATCTTCAACCTAGGACTTTTCTATTAAAATATAATGAAAATGGAACCATTACAGATGCTGTAGACTGTGCACTTGACCCTCTCTCAG…
P681R	CTAACAAAAAGTTTCTTAATACGACTCACTATAGGCCTTTCCAACAATTTGGCAGAGACATTGCTGACACTACTGATGCTGTCCGTGATCCACAGACACTTGAGATTCTTGACATTACACCATGTTCTTTTGGTGGTGTCAGTGTTATAACACCAGGAACAAATACTTCTAACCAGGTTGCTGTTCTTTATCAGGGTGTTAACTGCACAGAAGTCCCTGTTGCTATTCATGCAGATCAACTTACTCCTACTTGGCGTGTTTATTCTACAGGTTCTAATGTTTTTCAAACACGTGCAGGCTGTTTAATAGGGGCTGAACATGTCAACAACTCATATGAGTGTGACATACCCATTGGTGCAGGTATATGCGCTAGTTATCAGACTCAGACTAATTCTCGTC…
L452R	TTATAAATTATAATACGACTCACTATAGCCAGATGATTTTACAGGCTGCGTTATAGCTTGGAATTCTAACAATCTTGATTCTAAGGTTGGTGGTAATTATAATTACCGGTATAGATTGTTTAGGAAGTCTAATCTCAAACCTTTTGAGAGAGATATTTCAACTGAAATCTATCAGGCCGGTAGCACACCTTGTAATGGTGTTGAAGGTTTTAATTGTTACTTTCCTTTACAATCATATGGTTTCCAACCCACTAATGGTGTTGGTTACCAACCATACAGAGTAGTAGTACTTTCTTTTGAACTTCTACATGCACCAGCAACTGTTTGTGGACCTAAAAAGTCTACCAATTTGGTTAAAAACAAATG
E156_F157del	ttgacatgagtaTCTTTAATACGACTCACTATAGGTTAACAACTAAACGAACAATGTTTGTTTTTCTTGTTTTATTGCCACTAGTCTCTAGTCAGTGTGTTAATCTTAGAACCAGAACTCAATTACCCCCTGCATACACTAATTCTTTCACACGTGGTGTTTATTACCCTGACAAAGTTTTCAGATCCTCAGTTTTACATTCAACTCAGGACTTGTTCTTACCTTTCTTTTCCAATGTTACTTGGTTCCATGCTATACATGTCTCTGGGACCAATGGTACTAAGAGGTTTGATAACCCTGTCCTACCATTTAATGATGGTGTTTATTTTGCTTCCACTGAGAAGTCTAACATAATAAGAGGCTGGATTTTTGGTACTACTTTAGATTCGAAGACCCAGT…
371-375
142-144del	Twist Biosciences Synthetic gRNA Control #48__ (BA.1; Hong Kong/HKU-211129-001/2021)
Ins214
N:31-33del	Twist Biosciences Synthetic gRNA Control #50__ (BA.2; Australia/QLD2568/2021)
H69_V70del
Mutations are grouped into their respective triplexes: Triplexes 1-4 from top to bottom.

## Sheet: Table_S3
Table_S3.Author Acknowledgement for GISAID sequence data
We gratefully acknowledge the following Authors from the Originating laboratories responsible for obtaining the specimens and the Submitting laboratories where genetic sequence data were generated and shared via the GISAID Initiative, on which this research is based.
Virus Name	Accession No.	Collected	Originating laboratory	Submitting laboratory	Authors
hCoV-19/India/HR-IGIB1210622301679TV/2022	EPI_ISL_8881623	2022-01	National Centre for Disease control (NCDC), CSIR-Institute of Genomics and Integrative Biology (CSIR-IGIB)	NCDC/CSIR-IGIB/INSACOG	Rajesh Pandey, Ranjeet Maurya, Priti Devi, Partha Chattopadhyay, Uzma Shamim, Aparna Swaminathan, Sheeba Saifi, Pallavi Mishra, Varsha Ravi, Shaista Praveen, Kriti Khare, Aanchal Yadav,Priyanka Mehta, Anil Kumar, Nisha Rawat
hCoV-19/Russia/SPE-RII-9028S/2022	EPI_ISL_9141853	2022-01-07	WHO National Influenza Centre Russian Federation	WHO National Influenza Centre Russian Federation	Andrey Komissarov, Artem Fadeev, Kseniya Komissarova, Oula Mansour, Kirill Varchenko, Mikhail Bakaev, Tamila Musaeva, Veronika Eder, Maria Pisareva, Nikita Yolshin, Daria Danilenko, Ksenia Safina, Elena Nabieva, Georgii Bazykin, Dmitry Lioznov
hCoV-19/Poland/PZH-UMB-7083/2022	EPI_ISL_8975544	2022-01-06	NZOZ Medyczne Laboratorium Diagnostyczne Warszawa Solec	1. Academic Center for Pathomorphological and Genetic-Molecular Diagnostics ltd, Bialystok, Poland 2. National Institute of Public Health - National Institute of Hygiene, Warsaw, Poland	Radosław Charkiewicz, Jacek Nikliński, Przemysław Biecek. Joanna Reszeć, Piotr Majewski, Anetta Sulewska, Piotr Karabowicz, Joanna Kiśluk, Janusz Dzięcioł, Konrad Raczkowski, Katarzyna Zacharczuk, Magdalena Nowakowska, Małgorzata Sadkowska-Todys, Tomasz Wołkowicz
hCoV-19/Poland/PZH-UMB-11760/2022	EPI_ISL_9688282	2022-01-25	Laboratorium Diagnostyczno-Analityczne Poznań	1. Academic Center for Pathomorphological and Genetic-Molecular Diagnostics ltd, Bialystok, Poland 2. National Institute of Public Health - National Institute of Hygiene, Warsaw, Poland	Radosław Charkiewicz, Jacek Nikliński, Przemysław Biecek. Joanna Reszeć, Piotr Majewski, Anetta Sulewska, Piotr Karabowicz, Joanna Kiśluk, Janusz Dzięcioł, Konrad Raczkowski, Katarzyna Zacharczuk, Magdalena Nowakowska, Małgorzata Sadkowska-Todys, Tomasz Wołkowicz
hCoV-19/Poland/PZH-UMB-13286/2022	EPI_ISL_9749100	2022-01-24	Powiatowa Stacja Sanitarno-Epidemiologiczna w Radomiu	1. Academic Center for Pathomorphological and Genetic-Molecular Diagnostics ltd, Bialystok, Poland 2. National Institute of Public Health - National Institute of Hygiene, Warsaw, Poland	Radosław Charkiewicz, Jacek Nikliński, Przemysław Biecek. Joanna Reszeć, Piotr Majewski, Anetta Sulewska, Piotr Karabowicz, Joanna Kiśluk, Janusz Dzięcioł, Konrad Raczkowski, Katarzyna Zacharczuk, Magdalena Nowakowska, Małgorzata Sadkowska-Todys, Tomasz Wołkowicz
hCoV-19/India/DL-ILBS-WGS1372/2021	EPI_ISL_8769761	2021-12-27	Dr P Bhasin Path Labs	ILBS	Ekta Gupta, Varun Suroliya, Pramod Gautam, Reshu Agarwal, Rahul Garg, Urvinder Kaur, Arjun Bhugra, Chhagan Bihari Sharma, Shiv Kumar Sarin
hCoV-19/India/TG-GMCH-ICMR-INSACOG-310722/2022	EPI_ISL_8527513	2022-01-03	Gandhi Medical College and Hospital (GMCH), Secunderabad	NIV Influenza	Dr.K.Nagamani, Dr.Sunitha Pakalapaty, Dr.G.Sushma Rajya Lakshmi, D.R.Manisha Rani
hCoV-19/India/TG-GMCH-ICMR-INSACOG-312224/2022	EPI_ISL_8527567	2022-01-04	Gandhi Medical College and Hospital (GMCH), Secunderabad	NIV Influenza	Dr.K.Nagamani, Dr.Sunitha Pakalapaty, Dr.G.Sushma Rajya Lakshmi, D.R.Manisha Rani
hCoV-19/India/MH-RFIP08463/2022	EPI_ISL_9697712	2022-01-18	HAD-Noble Hospital, Pune	RF-IISER Pune	Krishanpal Karmodiya, Aurnab Ghose, Joy Merwin Monteiro
hCoV-19/Sweden/9529558876/2022	EPI_ISL_9696648	2022-01-22	Sweden/Vastragotaland/Unilabs	Unilabs/Eskilstuna/Sweden	Emma Arvidsson
hCoV-19/Poland/PZH-GUM-6811/2022	EPI_ISL_9111551	2022-01-12	Genloxa Sp. z o.o	1. Tricity SARS-CoV-2 sequencing consortium: University of Gdansk, Medical University of Gdansk, Vaxican Ltd., Invicta Ltd. 2. National Institute of Public Health - National Institute of Hygiene, Warsaw, Poland	Maciej Kosinski, Celina Cybulska, Krystyna Bienkowska Szewczyk, Maciej Grzybek, Karolina Gackowska, Marcin Lubocki, Katarzyna Groth, Lukasz Rabalski, Katarzyna Zacharczuk, Magdalena Nowakowska, Małgorzata Sadkowska-Todys, Tomasz Wołkowicz
hCoV-19/Poland/PZH-GUM-6827/2022	EPI_ISL_9111567	2022-01-14	Genloxa Sp. z o.o	1. Tricity SARS-CoV-2 sequencing consortium: University of Gdansk, Medical University of Gdansk, Vaxican Ltd., Invicta Ltd. 2. National Institute of Public Health - National Institute of Hygiene, Warsaw, Poland	Maciej Kosinski, Celina Cybulska, Krystyna Bienkowska Szewczyk, Maciej Grzybek, Karolina Gackowska, Marcin Lubocki, Katarzyna Groth, Lukasz Rabalski, Katarzyna Zacharczuk, Magdalena Nowakowska, Małgorzata Sadkowska-Todys, Tomasz Wołkowicz
hCoV-19/Poland/PZH-GUM-6826/2022	EPI_ISL_9111566	2022-01-14	Genloxa Sp. z o.o	1. Tricity SARS-CoV-2 sequencing consortium: University of Gdansk, Medical University of Gdansk, Vaxican Ltd., Invicta Ltd. 2. National Institute of Public Health - National Institute of Hygiene, Warsaw, Poland	Maciej Kosinski, Celina Cybulska, Krystyna Bienkowska Szewczyk, Maciej Grzybek, Karolina Gackowska, Marcin Lubocki, Katarzyna Groth, Lukasz Rabalski, Katarzyna Zacharczuk, Magdalena Nowakowska, Małgorzata Sadkowska-Todys, Tomasz Wołkowicz
hCoV-19/Poland/PZH-GUM-6569/2022	EPI_ISL_9111333	2022-01-12	Diagnostyka Sp. z o.o. Gdańsk	1. Tricity SARS-CoV-2 sequencing consortium: University of Gdansk, Medical University of Gdansk, Vaxican Ltd., Invicta Ltd. 2. National Institute of Public Health - National Institute of Hygiene, Warsaw, Poland	Maciej Kosinski, Celina Cybulska, Krystyna Bienkowska Szewczyk, Maciej Grzybek, Karolina Gackowska, Marcin Lubocki, Katarzyna Groth, Lukasz Rabalski, Katarzyna Zacharczuk, Magdalena Nowakowska, Małgorzata Sadkowska-Todys, Tomasz Wołkowicz
hCoV-19/Poland/PZH-GUM-6813/2022	EPI_ISL_9111553	2022-01-14	Genloxa Sp. z o.o	1. Tricity SARS-CoV-2 sequencing consortium: University of Gdansk, Medical University of Gdansk, Vaxican Ltd., Invicta Ltd. 2. National Institute of Public Health - National Institute of Hygiene, Warsaw, Poland	Maciej Kosinski, Celina Cybulska, Krystyna Bienkowska Szewczyk, Maciej Grzybek, Karolina Gackowska, Marcin Lubocki, Katarzyna Groth, Lukasz Rabalski, Katarzyna Zacharczuk, Magdalena Nowakowska, Małgorzata Sadkowska-Todys, Tomasz Wołkowicz
hCoV-19/SouthAfrica/NCV367/2022	EPI_ISL_9149817	2022-01-06	National Health Laboratory Services, Virology	National Health Laboratory Services, Virology	Kathleen Subramoney, Nkhensani Mtileni, Avani Bharuthram, Florette K. Treurnicht
hCoV-19/SouthAfrica/NICD-N25220/2021	EPI_ISL_8799186	2021-12-14	TSHEPONG LABORATORY	National Institute for Communicable Diseases of the National Health Laboratory Service	Amoako DG, Everatt J, Kekana D, Scheepers C, Mohale T, Ntuli N, Mahlangu B, Mnguni A, Ismail A, Bhiman JN, Wolter N
hCoV-19/SouthAfrica/NICD-N23884/2021	EPI_ISL_8799089	2021-12-03	ROB FERREIRA LABORATORY	National Institute for Communicable Diseases of the National Health Laboratory Service	Amoako DG, Everatt J, Kekana D, Scheepers C, Mohale T, Ntuli N, Mahlangu B, Mnguni A, Ismail A, Bhiman JN, Wolter N
hCoV-19/SouthAfrica/NICD-N23866/2021	EPI_ISL_8799077	2021-12-02	ROB FERREIRA LABORATORY	National Institute for Communicable Diseases of the National Health Laboratory Service	Amoako DG, Everatt J, Kekana D, Scheepers C, Mohale T, Ntuli N, Mahlangu B, Mnguni A, Ismail A, Bhiman JN, Wolter N
hCoV-19/SouthAfrica/NICD-N23853/2021	EPI_ISL_8799067	2021-12-02	ROB FERREIRA LABORATORY	National Institute for Communicable Diseases of the National Health Laboratory Service	Amoako DG, Everatt J, Kekana D, Scheepers C, Mohale T, Ntuli N, Mahlangu B, Mnguni A, Ismail A, Bhiman JN, Wolter N
hCoV-19/SouthAfrica/NICD-N25271/2021	EPI_ISL_8799235	2021-12-20	VERMAAK	National Institute for Communicable Diseases of the National Health Laboratory Service	Amoako DG, Everatt J, Kekana D, Scheepers C, Mohale T, Ntuli N, Mahlangu B, Mnguni A, Ismail A, Bhiman JN, Wolter N
hCoV-19/Poland/PZH-GUM-5838/2022	EPI_ISL_8799966	2022-01-07	Diagnostyka Sp. z o.o. Gdańsk	1. Tricity SARS-CoV-2 sequencing consortium: University of Gdansk, Medical University of Gdansk, Vaxican Ltd., Invicta Ltd. 2. National Institute of Public Health - National Institute of Hygiene, Warsaw, Poland	Maciej Kosinski, Celina Cybulska, Krystyna Bienkowska Szewczyk, Maciej Grzybek, Karolina Gackowska, Marcin Lubocki, Katarzyna Groth, Lukasz Rabalski, Katarzyna Zacharczuk, Magdalena Nowakowska, Małgorzata Sadkowska-Todys, Tomasz Wołkowicz
hCoV-19/Poland/PZH-GUM-5932/2022	EPI_ISL_8799969	2022-01-06	Genloxa Sp. z o.o	1. Tricity SARS-CoV-2 sequencing consortium: University of Gdansk, Medical University of Gdansk, Vaxican Ltd., Invicta Ltd. 2. National Institute of Public Health - National Institute of Hygiene, Warsaw, Poland	Maciej Kosinski, Celina Cybulska, Krystyna Bienkowska Szewczyk, Maciej Grzybek, Karolina Gackowska, Marcin Lubocki, Katarzyna Groth, Lukasz Rabalski, Katarzyna Zacharczuk, Magdalena Nowakowska, Małgorzata Sadkowska-Todys, Tomasz Wołkowicz
hCoV-19/Poland/PZH-GUM-5900/2022	EPI_ISL_8799717	2022-01-03	Genloxa Sp. z o.o	1. Tricity SARS-CoV-2 sequencing consortium: University of Gdansk, Medical University of Gdansk, Vaxican Ltd., Invicta Ltd. 2. National Institute of Public Health - National Institute of Hygiene, Warsaw, Poland	Maciej Kosinski, Celina Cybulska, Krystyna Bienkowska Szewczyk, Maciej Grzybek, Karolina Gackowska, Marcin Lubocki, Katarzyna Groth, Lukasz Rabalski, Katarzyna Zacharczuk, Magdalena Nowakowska, Małgorzata Sadkowska-Todys, Tomasz Wołkowicz
hCoV-19/SouthAfrica/NICD-N23919/2021	EPI_ISL_8801155	2021-12-02	ROB FERREIRA LABORATORY	National Institute for Communicable Diseases of the National Health Laboratory Service	Amoako DG, Everatt J, Kekana D, Scheepers C, Mohale T, Ntuli N, Mahlangu B, Mnguni A, Ismail A, Bhiman JN, Wolter N
hCoV-19/SouthAfrica/NICD-N25677/2021	EPI_ISL_8801154	2021-12-03	ROB FERREIRA LABORATORY	National Institute for Communicable Diseases of the National Health Laboratory Service	Amoako DG, Everatt J, Kekana D, Scheepers C, Mohale T, Ntuli N, Mahlangu B, Mnguni A, Ismail A, Bhiman JN, Wolter N
hCoV-19/Poland/PZH-GUM-5891/2022	EPI_ISL_8799967	2022-01-01	Genloxa Sp. z o.o	1. Tricity SARS-CoV-2 sequencing consortium: University of Gdansk, Medical University of Gdansk, Vaxican Ltd., Invicta Ltd. 2. National Institute of Public Health - National Institute of Hygiene, Warsaw, Poland	Maciej Kosinski, Celina Cybulska, Krystyna Bienkowska Szewczyk, Maciej Grzybek, Karolina Gackowska, Marcin Lubocki, Katarzyna Groth, Lukasz Rabalski, Katarzyna Zacharczuk, Magdalena Nowakowska, Małgorzata Sadkowska-Todys, Tomasz Wołkowicz
hCoV-19/SouthAfrica/NICD-N25675/2021	EPI_ISL_8801153	2021-12-03	ROB FERREIRA LABORATORY	National Institute for Communicable Diseases of the National Health Laboratory Service	Amoako DG, Everatt J, Kekana D, Scheepers C, Mohale T, Ntuli N, Mahlangu B, Mnguni A, Ismail A, Bhiman JN, Wolter N
hCoV-19/SouthAfrica/NICD-N23911/2021	EPI_ISL_8801152	2021-12-02	ROB FERREIRA LABORATORY	National Institute for Communicable Diseases of the National Health Laboratory Service	Amoako DG, Everatt J, Kekana D, Scheepers C, Mohale T, Ntuli N, Mahlangu B, Mnguni A, Ismail A, Bhiman JN, Wolter N
hCoV-19/SouthAfrica/NICD-N23927/2021	EPI_ISL_8801244	2021-12-02	ROB FERREIRA LABORATORY	National Institute for Communicable Diseases of the National Health Laboratory Service	Amoako DG, Everatt J, Kekana D, Scheepers C, Mohale T, Ntuli N, Mahlangu B, Mnguni A, Ismail A, Bhiman JN, Wolter N
hCoV-19/Mozambique/N25007/2021	EPI_ISL_9452303	2021-12-04	Instituto Nacional de Saúde (National Institute of Health)	National Institute for Communicable Diseases of the National Health Laboratory Service	Viegas Sofia, Gudo ES, Amoako DG, Everatt J, Kekana D, Scheepers C, Mohale T, Ntuli N, Mahlangu B, Mnguni A, Ismail A, Bhiman JN, Wolter N
hCoV-19/Namibia/N25932/2021	EPI_ISL_9455022	2021-12-15	Namibia Instuition of Pathology	National Institute for Communicable Diseases of the National Health Laboratory Service	Konstantinus I, Amoako DG, Everatt J, Kekana D, Scheepers C, Mohale T, Ntuli N, Mahlangu B, Mnguni A, Ismail A, Bhiman JN, Wolter N
hCoV-19/SouthAfrica/CERI-KRISP-K033952/2021	EPI_ISL_8578317	2021-12-15	CAPRISA	CERI, Centre for Epidemic Response and Innvoation, Stellenbosch University and KRISP, KZN Research Innovation and Sequencing Platform, UKZN.	Giandhari J, Pillay S, Naidoo Y, Ramphal U, Ramphal Y, Arisha Maharaj, van Wyk S, Moir M, San JE, Tshiabuila D, Tegally H, Wilkinson E, de Oliveira T
hCoV-19/SouthAfrica/NICD-R00159/2022	EPI_ISL_8823923	2022-01-06	Mitchell's plain distric hospital	National Institute for Communicable Diseases of the National Health Laboratory Service	Amoako DG, Everatt J, Kekana D, Scheepers C, Mohale T, Ntuli N, Mahlangu B, Mnguni A, Ismail A, Bhiman JN, Wolter N
hCoV-19/Botswana/R67B40_BHP_935704/2022	EPI_ISL_8826484	2022-01-04	National Health Laboratory	Botswana Harvard HIV Reference Laboratory	Sikhulile Moyo, Wonderful T. Choga, Dorcas Maruapula, Keoratile Ntshambiwa, Sefetogi Ramaologa, Thongbotho Mphoyakgosi, Boitumelo J. L Zuze, Botshelo Radibe, Legodile Kooepile, Ontlametse T. Bareng, Letsibogo Gaoraelwe, Thela Tefelo, Pamela Smith-Lawrence, Kgomotso Moruisi, Roger Shapiro, Shahin Lockman, Joseph Makhema, Mphaphi B. Mbulawa, Mosepele Mosepele, Simani Gaseitsiwe
hCoV-19/Botswana/R66B49_BHP_928643/2021	EPI_ISL_8826414	2021-12-30	National Health Laboratory	Botswana Harvard HIV Reference Laboratory	Sikhulile Moyo, Wonderful T. Choga, Dorcas Maruapula, Keoratile Ntshambiwa, Sefetogi Ramaologa, Thongbotho Mphoyakgosi, Boitumelo J. L Zuze, Botshelo Radibe, Legodile Kooepile, Ontlametse T. Bareng, Letsibogo Gaoraelwe, Thela Tefelo, Pamela Smith-Lawrence, Kgomotso Moruisi, Roger Shapiro, Shahin Lockman, Joseph Makhema, Mphaphi B. Mbulawa, Mosepele Mosepele, Simani Gaseitsiwe
hCoV-19/Namibia/N25961/2021	EPI_ISL_9455045	2021-12-15	Namibia Instuition of Pathology	National Institute for Communicable Diseases of the National Health Laboratory Service	Konstantinus I, Amoako DG, Everatt J, Kekana D, Scheepers C, Mohale T, Ntuli N, Mahlangu B, Mnguni A, Ismail A, Bhiman JN, Wolter N
hCoV-19/India/MH-RFIP07907/2021	EPI_ISL_8830592	2021-12-29	BJMC, Pune	RF-IISER Pune	Krishanpal Karmodiya, Aurnab Ghose, Joy Merwin Monteiro, Suvarna Joshi, Rajesh Karyakarte
hCoV-19/India/WB-INSACOG-1931502643259/2021	EPI_ISL_9466480	2021-12-30	INSACOG-WB	National Institute of Biomedical Genomics – INSACOG	Arindam Maitra, Bhaswati Bandyopadhyay, Nidhan Kumar Biswas, Tamal Ghosh, Sreedhar Chinnaswamy, Ajay Chakraborti, Saumitra Das
hCoV-19/Poland/PZH-GUM-6303/2022	EPI_ISL_8831368	2022-01-03	Laboratorium Analiz Lekarskich ALAB	1. Tricity SARS-CoV-2 sequencing consortium: University of Gdansk, Medical University of Gdansk, Vaxican Ltd., Invicta Ltd. 2. National Institute of Public Health - National Institute of Hygiene, Warsaw, Poland	Maciej Kosinski, Celina Cybulska, Krystyna Bienkowska Szewczyk, Maciej Grzybek, Karolina Gackowska, Marcin Lubocki, Katarzyna Groth, Lukasz Rabalski, Katarzyna Zacharczuk, Magdalena Nowakowska, Małgorzata Sadkowska-Todys, Tomasz Wołkowicz
hCoV-19/India/WB-INSACOG-1931502631314/2021	EPI_ISL_9466514	2021-12-29	INSACOG-WB	National Institute of Biomedical Genomics – INSACOG	Arindam Maitra, Bhaswati Bandyopadhyay, Nidhan Kumar Biswas, Tamal Ghosh, Sreedhar Chinnaswamy, Ajay Chakraborti, Saumitra Das
hCoV-19/India/WB-INSACOG-1931502632408/2021	EPI_ISL_9466548	2021-12-29	INSACOG-WB	National Institute of Biomedical Genomics – INSACOG	Arindam Maitra, Bhaswati Bandyopadhyay, Nidhan Kumar Biswas, Tamal Ghosh, Sreedhar Chinnaswamy, Ajay Chakraborti, Saumitra Das
hCoV-19/France/PAC-IHU-61361_Nano1/2022	EPI_ISL_9468068	2022-01	MEPHI, Aix Marseille University	MEPHI, Aix Marseille University	Anthony LEVASSEUR
hCoV-19/India/WB-INSACOG-1930301726562/2022	EPI_ISL_9466798	2022-01-04	INSACOG-WB	National Institute of Biomedical Genomics – INSACOG	Arindam Maitra, Bhaswati Bandyopadhyay, Nidhan Kumar Biswas, Tamal Ghosh, Sreedhar Chinnaswamy, Ajay Chakraborti, Saumitra Das
hCoV-19/India/WB-INSACOG-1930301729289/2022	EPI_ISL_9466808	2022-01-05	INSACOG-WB	National Institute of Biomedical Genomics – INSACOG	Arindam Maitra, Bhaswati Bandyopadhyay, Nidhan Kumar Biswas, Tamal Ghosh, Sreedhar Chinnaswamy, Ajay Chakraborti, Saumitra Das
hCoV-19/India/WB-INSACOG-1930301716446/2022	EPI_ISL_9466815	2022-01-04	INSACOG-WB	National Institute of Biomedical Genomics – INSACOG	Arindam Maitra, Bhaswati Bandyopadhyay, Nidhan Kumar Biswas, Tamal Ghosh, Sreedhar Chinnaswamy, Ajay Chakraborti, Saumitra Das
hCoV-19/Germany/BY-LGL-IMS-10272-CVDP-1cfd5d88-9f83-4c63-8cd1-75c749887b37/2021	EPI_ISL_8836428	2021-12-31	Bayerisches Landesamt fuer Gesundheit und Lebensmittelsicherheit (LGL)	Bayerisches Landesamt fuer Gesundheit und Lebensmittelsicherheit (LGL)	Alexandra Dangel, Carola Berger, Sabrina Hepner, Laura Weise, Annika Sprenger, Nikolaus Ackermann, Andreas Sing
hCoV-19/SouthAfrica/NICD-N23432/2021	EPI_ISL_8616679	2021-11-22	AMPATH	National Institute for Communicable Diseases of the National Health Laboratory Service	Amoako DG, Everatt J, Kekana D, Scheepers C, Mohale T, Ntuli N, Mahlangu B, Mnguni A, Ismail A, Bhiman JN, Wolter N
hCoV-19/SouthAfrica/NICD-N25156/2021	EPI_ISL_8616808	2021-12-14	TSHEPONG LABORATORY	National Institute for Communicable Diseases of the National Health Laboratory Service	Amoako DG, Everatt J, Kekana D, Scheepers C, Mohale T, Ntuli N, Mahlangu B, Mnguni A, Ismail A, Bhiman JN, Wolter N
hCoV-19/India/WB-INSACOG-1931502632739/2021	EPI_ISL_9472852	2021-12-29	INSACOG-WB	National Institute of Biomedical Genomics – INSACOG	Arindam Maitra, Bhaswati Bandyopadhyay, Nidhan Kumar Biswas, Tamal Ghosh, Sreedhar Chinnaswamy, Ajay Chakraborti, Saumitra Das
hCoV-19/Bangladesh/INSACOG-1931502639096/2021	EPI_ISL_9472857	2021-12-30	INSACOG-WB	National Institute of Biomedical Genomics – INSACOG	Arindam Maitra, Bhaswati Bandyopadhyay, Nidhan Kumar Biswas, Tamal Ghosh, Sreedhar Chinnaswamy, Ajay Chakraborti, Saumitra Das
hCoV-19/India/WB-INSACOG-1931502630138/2021	EPI_ISL_9472855	2021-12-28	INSACOG-WB	National Institute of Biomedical Genomics – INSACOG	Arindam Maitra, Bhaswati Bandyopadhyay, Nidhan Kumar Biswas, Tamal Ghosh, Sreedhar Chinnaswamy, Ajay Chakraborti, Saumitra Das
hCoV-19/SouthAfrica/NICD-N23307/2021	EPI_ISL_8616579	2021-11-24	AMPATH	National Institute for Communicable Diseases of the National Health Laboratory Service	Amoako DG, Everatt J, Kekana D, Scheepers C, Mohale T, Ntuli N, Mahlangu B, Mnguni A, Ismail A, Bhiman JN, Wolter N
hCoV-19/India/WB-INSACOG-1930301702468/2022	EPI_ISL_9466693	2022-01-02	INSACOG-WB	National Institute of Biomedical Genomics – INSACOG	Arindam Maitra, Bhaswati Bandyopadhyay, Nidhan Kumar Biswas, Tamal Ghosh, Sreedhar Chinnaswamy, Ajay Chakraborti, Saumitra Das
hCoV-19/India/WB-INSACOG-1930301704092/2022	EPI_ISL_9466702	2022-01-02	INSACOG-WB	National Institute of Biomedical Genomics – INSACOG	Arindam Maitra, Bhaswati Bandyopadhyay, Nidhan Kumar Biswas, Tamal Ghosh, Sreedhar Chinnaswamy, Ajay Chakraborti, Saumitra Das
hCoV-19/India/WB-INSACOG-1930301705973/2022	EPI_ISL_9466754	2022-01-03	INSACOG-WB	National Institute of Biomedical Genomics – INSACOG	Arindam Maitra, Bhaswati Bandyopadhyay, Nidhan Kumar Biswas, Tamal Ghosh, Sreedhar Chinnaswamy, Ajay Chakraborti, Saumitra Das
hCoV-19/India/WB-INSACOG-1930301705066/2022	EPI_ISL_9466723	2022-01-03	INSACOG-WB	National Institute of Biomedical Genomics – INSACOG	Arindam Maitra, Bhaswati Bandyopadhyay, Nidhan Kumar Biswas, Tamal Ghosh, Sreedhar Chinnaswamy, Ajay Chakraborti, Saumitra Das
hCoV-19/Botswana/R64B10_BHP_2722000014/2022	EPI_ISL_8637925	2022-01-03	Diagnofirm Medical Laboratories	Botswana Harvard HIV Reference Laboratory	Sikhulile Moyo, Wonderful T. Choga, Dorcas Maruapula, Keoratile Ntshambiwa, Sefetogi Ramaologa, Thongbotho Mphoyakgosi, Boitumelo Zuze, Botshelo Radibe, Legodile Kooepile, Ontlametse T. Bareng, Pamela Smith-Lawrence, Kgomotso Moruisi, Roger Shapiro, Shahin Lockman, Joseph Makhema, Mphaphi B. Mbulawa, Mosepele Mosepele, Simani Gaseitsiwe
hCoV-19/Botswana/R64B11_BHP_2422000012/2022	EPI_ISL_8637926	2022-01-03	Diagnofirm Medical Laboratories	Botswana Harvard HIV Reference Laboratory	Sikhulile Moyo, Wonderful T. Choga, Dorcas Maruapula, Keoratile Ntshambiwa, Sefetogi Ramaologa, Thongbotho Mphoyakgosi, Boitumelo Zuze, Botshelo Radibe, Legodile Kooepile, Ontlametse T. Bareng, Pamela Smith-Lawrence, Kgomotso Moruisi, Roger Shapiro, Shahin Lockman, Joseph Makhema, Mphaphi B. Mbulawa, Mosepele Mosepele, Simani Gaseitsiwe
hCoV-19/Australia/VIC33189/2021	EPI_ISL_8645856	2021-12-31	Microbiological Diagnostic Unit - Public Health Laboratory (MDU-PHL)	Microbiological Diagnostic Unit - Public Health Laboratory (MDU-PHL)	Seemann, T., Horan, K., Sherry, N.L.
hCoV-19/Norway/881/2022	EPI_ISL_9480593	2022-01-03	Department Medical Microbiology, Baerum Hospital, Vestre Viken Health Trust	Norwegian Institute of Public Health, Department of Virology	Kathrine Stene-Johansen, Kamilla Heddeland Instefjord, Hilde Elshaug, Garcia Llorente Ignacio, Jon Bråte, Engebretsen Serina Beate, Pedersen Benedikte Nevjen, Line Victoria Moen, Hilde Nordby Falkenhaug, Debech Nadia, Atiya R Ali, Marie Paulsen Madsen, Rasmus Riis Kopperud, Hilde Vollan, Karoline Bragstad, Olav Hungnes
hCoV-19/Norway/924/2022	EPI_ISL_9480302	2022-01-03	Department Medical Microbiology, Baerum Hospital, Vestre Viken Health Trust	Norwegian Institute of Public Health, Department of Virology	Kathrine Stene-Johansen, Kamilla Heddeland Instefjord, Hilde Elshaug, Garcia Llorente Ignacio, Jon Bråte, Engebretsen Serina Beate, Pedersen Benedikte Nevjen, Line Victoria Moen, Hilde Nordby Falkenhaug, Debech Nadia, Atiya R Ali, Marie Paulsen Madsen, Rasmus Riis Kopperud, Hilde Vollan, Karoline Bragstad, Olav Hungnes
hCoV-19/India/WB-INSACOG-1931502631031/2021	EPI_ISL_9466585	2021-12-29	INSACOG-WB	National Institute of Biomedical Genomics – INSACOG	Arindam Maitra, Bhaswati Bandyopadhyay, Nidhan Kumar Biswas, Tamal Ghosh, Sreedhar Chinnaswamy, Ajay Chakraborti, Saumitra Das
hCoV-19/India/WB-INSACOG-1931502631644/2021	EPI_ISL_9466524	2021-12-29	INSACOG-WB	National Institute of Biomedical Genomics – INSACOG	Arindam Maitra, Bhaswati Bandyopadhyay, Nidhan Kumar Biswas, Tamal Ghosh, Sreedhar Chinnaswamy, Ajay Chakraborti, Saumitra Das
hCoV-19/India/WB-INSACOG-619562019/2021	EPI_ISL_9466346	2021-12-30	INSACOG-WB	National Institute of Biomedical Genomics – INSACOG	Arindam Maitra, Bhaswati Bandyopadhyay, Nidhan Kumar Biswas, Tamal Ghosh, Sreedhar Chinnaswamy, Ajay Chakraborti, Saumitra Das
hCoV-19/India/WB-INSACOG-1931502632135/2021	EPI_ISL_9466455	2021-12-29	INSACOG-WB	National Institute of Biomedical Genomics – INSACOG	Arindam Maitra, Bhaswati Bandyopadhyay, Nidhan Kumar Biswas, Tamal Ghosh, Sreedhar Chinnaswamy, Ajay Chakraborti, Saumitra Das
hCoV-19/India/DL-IGIB1120220063290TV/2022	EPI_ISL_8881690	2022-01	National Centre for Disease control (NCDC), CSIR-Institute of Genomics and Integrative Biology (CSIR-IGIB)	NCDC/CSIR-IGIB/INSACOG	Rajesh Pandey, Ranjeet Maurya, Priti Devi, Partha Chattopadhyay, Uzma Shamim, Aparna Swaminathan, Sheeba Saifi, Pallavi Mishra, Varsha Ravi, Shaista Praveen, Kriti Khare, Aanchal Yadav,Priyanka Mehta, Anil Kumar, Nisha Rawat
hCoV-19/India/DL-IGIB1120220091544TV/2022	EPI_ISL_8881827	2022-01	National Centre for Disease control (NCDC), CSIR-Institute of Genomics and Integrative Biology (CSIR-IGIB)	NCDC/CSIR-IGIB/INSACOG	Rajesh Pandey, Ranjeet Maurya, Priti Devi, Partha Chattopadhyay, Uzma Shamim, Aparna Swaminathan, Sheeba Saifi, Pallavi Mishra, Varsha Ravi, Shaista Praveen, Kriti Khare, Aanchal Yadav,Priyanka Mehta, Anil Kumar, Nisha Rawat
hCoV-19/India/HR-IGIB1210621606948TV/2022	EPI_ISL_8881601	2022-01	National Centre for Disease control (NCDC), CSIR-Institute of Genomics and Integrative Biology (CSIR-IGIB)	NCDC/CSIR-IGIB/INSACOG	Rajesh Pandey, Ranjeet Maurya, Priti Devi, Partha Chattopadhyay, Uzma Shamim, Aparna Swaminathan, Sheeba Saifi, Pallavi Mishra, Varsha Ravi, Shaista Praveen, Kriti Khare, Aanchal Yadav,Priyanka Mehta, Anil Kumar, Nisha Rawat
hCoV-19/India/DL-IGIB1120220086511TV/2022	EPI_ISL_8881816	2022-01	National Centre for Disease control (NCDC), CSIR-Institute of Genomics and Integrative Biology (CSIR-IGIB)	NCDC/CSIR-IGIB/INSACOG	Rajesh Pandey, Ranjeet Maurya, Priti Devi, Partha Chattopadhyay, Uzma Shamim, Aparna Swaminathan, Sheeba Saifi, Pallavi Mishra, Varsha Ravi, Shaista Praveen, Kriti Khare, Aanchal Yadav,Priyanka Mehta, Anil Kumar, Nisha Rawat
hCoV-19/India/UP-IGIB1210522TV/2022	EPI_ISL_8881440	2022-01	National Centre for Disease control (NCDC), CSIR-Institute of Genomics and Integrative Biology (CSIR-IGIB)	NCDC/CSIR-IGIB/INSACOG	Rajesh Pandey, Ranjeet Maurya, Priti Devi, Partha Chattopadhyay, Uzma Shamim, Aparna Swaminathan, Sheeba Saifi, Pallavi Mishra, Varsha Ravi, Shaista Praveen, Kriti Khare, Aanchal Yadav,Priyanka Mehta, Anil Kumar, Nisha Rawat
hCoV-19/India/HR-IGIB1210675024485TV/2021	EPI_ISL_8881272	2021-12	National Centre for Disease control (NCDC), CSIR-Institute of Genomics and Integrative Biology (CSIR-IGIB)	NCDC/CSIR-IGIB/INSACOG	Rajesh Pandey, Ranjeet Maurya, Priti Devi, Partha Chattopadhyay, Uzma Shamim, Aparna Swaminathan, Sheeba Saifi, Pallavi Mishra, Varsha Ravi, Shaista Praveen, Kriti Khare, Aanchal Yadav,Priyanka Mehta, Anil Kumar, Nisha Rawat
hCoV-19/India/DL-IGIB1120220076877TV/2022	EPI_ISL_8881806	2022-01	National Centre for Disease control (NCDC), CSIR-Institute of Genomics and Integrative Biology (CSIR-IGIB)	NCDC/CSIR-IGIB/INSACOG	Rajesh Pandey, Ranjeet Maurya, Priti Devi, Partha Chattopadhyay, Uzma Shamim, Aparna Swaminathan, Sheeba Saifi, Pallavi Mishra, Varsha Ravi, Shaista Praveen, Kriti Khare, Aanchal Yadav,Priyanka Mehta, Anil Kumar, Nisha Rawat
hCoV-19/India/DL-IGIB1120220062982TV/2022	EPI_ISL_8881689	2022-01	National Centre for Disease control (NCDC), CSIR-Institute of Genomics and Integrative Biology (CSIR-IGIB)	NCDC/CSIR-IGIB/INSACOG	Rajesh Pandey, Ranjeet Maurya, Priti Devi, Partha Chattopadhyay, Uzma Shamim, Aparna Swaminathan, Sheeba Saifi, Pallavi Mishra, Varsha Ravi, Shaista Praveen, Kriti Khare, Aanchal Yadav,Priyanka Mehta, Anil Kumar, Nisha Rawat
hCoV-19/India/DL-IGIB1120220088274TV/2022	EPI_ISL_8881826	2022-01	National Centre for Disease control (NCDC), CSIR-Institute of Genomics and Integrative Biology (CSIR-IGIB)	NCDC/CSIR-IGIB/INSACOG	Rajesh Pandey, Ranjeet Maurya, Priti Devi, Partha Chattopadhyay, Uzma Shamim, Aparna Swaminathan, Sheeba Saifi, Pallavi Mishra, Varsha Ravi, Shaista Praveen, Kriti Khare, Aanchal Yadav,Priyanka Mehta, Anil Kumar, Nisha Rawat
hCoV-19/India/HR-IGIB1210618771661TV/2022	EPI_ISL_8881430	2022-01	National Centre for Disease control (NCDC), CSIR-Institute of Genomics and Integrative Biology (CSIR-IGIB)	NCDC/CSIR-IGIB/INSACOG	Rajesh Pandey, Ranjeet Maurya, Priti Devi, Partha Chattopadhyay, Uzma Shamim, Aparna Swaminathan, Sheeba Saifi, Pallavi Mishra, Varsha Ravi, Shaista Praveen, Kriti Khare, Aanchal Yadav,Priyanka Mehta, Anil Kumar, Nisha Rawat
hCoV-19/India/DL-IGIB1120NIB258748TV/2022	EPI_ISL_8881669	2022-01	National Centre for Disease control (NCDC), CSIR-Institute of Genomics and Integrative Biology (CSIR-IGIB)	NCDC/CSIR-IGIB/INSACOG	Rajesh Pandey, Ranjeet Maurya, Priti Devi, Partha Chattopadhyay, Uzma Shamim, Aparna Swaminathan, Sheeba Saifi, Pallavi Mishra, Varsha Ravi, Shaista Praveen, Kriti Khare, Aanchal Yadav,Priyanka Mehta, Anil Kumar, Nisha Rawat
hCoV-19/India/HR-IGIB1210618773232TV/2022	EPI_ISL_8881431	2022-01	National Centre for Disease control (NCDC), CSIR-Institute of Genomics and Integrative Biology (CSIR-IGIB)	NCDC/CSIR-IGIB/INSACOG	Rajesh Pandey, Ranjeet Maurya, Priti Devi, Partha Chattopadhyay, Uzma Shamim, Aparna Swaminathan, Sheeba Saifi, Pallavi Mishra, Varsha Ravi, Shaista Praveen, Kriti Khare, Aanchal Yadav,Priyanka Mehta, Anil Kumar, Nisha Rawat
hCoV-19/India/HR-IGIB1210607100411974TV/2022	EPI_ISL_8881467	2022-01	National Centre for Disease control (NCDC), CSIR-Institute of Genomics and Integrative Biology (CSIR-IGIB)	NCDC/CSIR-IGIB/INSACOG	Rajesh Pandey, Ranjeet Maurya, Priti Devi, Partha Chattopadhyay, Uzma Shamim, Aparna Swaminathan, Sheeba Saifi, Pallavi Mishra, Varsha Ravi, Shaista Praveen, Kriti Khare, Aanchal Yadav,Priyanka Mehta, Anil Kumar, Nisha Rawat
hCoV-19/India/HR-IGIB1210621609185TV/2022	EPI_ISL_8881602	2022-01	National Centre for Disease control (NCDC), CSIR-Institute of Genomics and Integrative Biology (CSIR-IGIB)	NCDC/CSIR-IGIB/INSACOG	Rajesh Pandey, Ranjeet Maurya, Priti Devi, Partha Chattopadhyay, Uzma Shamim, Aparna Swaminathan, Sheeba Saifi, Pallavi Mishra, Varsha Ravi, Shaista Praveen, Kriti Khare, Aanchal Yadav,Priyanka Mehta, Anil Kumar, Nisha Rawat
hCoV-19/India/HR-IGIB1210617596488TV/2022	EPI_ISL_8881438	2022-01	National Centre for Disease control (NCDC), CSIR-Institute of Genomics and Integrative Biology (CSIR-IGIB)	NCDC/CSIR-IGIB/INSACOG	Rajesh Pandey, Ranjeet Maurya, Priti Devi, Partha Chattopadhyay, Uzma Shamim, Aparna Swaminathan, Sheeba Saifi, Pallavi Mishra, Varsha Ravi, Shaista Praveen, Kriti Khare, Aanchal Yadav,Priyanka Mehta, Anil Kumar, Nisha Rawat
hCoV-19/India/HR-IGIB12106081TV/2022	EPI_ISL_8881624	2022-01	National Centre for Disease control (NCDC), CSIR-Institute of Genomics and Integrative Biology (CSIR-IGIB)	NCDC/CSIR-IGIB/INSACOG	Rajesh Pandey, Ranjeet Maurya, Priti Devi, Partha Chattopadhyay, Uzma Shamim, Aparna Swaminathan, Sheeba Saifi, Pallavi Mishra, Varsha Ravi, Shaista Praveen, Kriti Khare, Aanchal Yadav,Priyanka Mehta, Anil Kumar, Nisha Rawat
hCoV-19/India/HR-IGIB1210618880418TV/2022	EPI_ISL_8881432	2022-01	National Centre for Disease control (NCDC), CSIR-Institute of Genomics and Integrative Biology (CSIR-IGIB)	NCDC/CSIR-IGIB/INSACOG	Rajesh Pandey, Ranjeet Maurya, Priti Devi, Partha Chattopadhyay, Uzma Shamim, Aparna Swaminathan, Sheeba Saifi, Pallavi Mishra, Varsha Ravi, Shaista Praveen, Kriti Khare, Aanchal Yadav,Priyanka Mehta, Anil Kumar, Nisha Rawat
hCoV-19/Poland/WSSEGorzow-22S0600/2022	EPI_ISL_9486864	2022-01-19	Wielospecjalistyczny Szpital Wojewódzki w Gorzowie Wlkp.	Wojewodzka Stacja Sanitarno-Epidemiologiczna w Gorzowie Wielkopolskim	Elzbieta Justynska, Renata Siegel, Klaudia Kobendza-Wlodarczak, Patrycja Faberska, Patrycja Rakowska and Marek Margol
hCoV-19/SouthAfrica/SU-NHLS-3806/2022	EPI_ISL_8890449	2022-01-08	Division of Medical Virology, National Health Laboratory Service (NHLS), Tygerberg Hospital / Stellenbosch University	Division of Medical Virology, National Health Laboratory Service (NHLS), Tygerberg Hospital / Stellenbosch University	Susan Engelbrecht, Tongai Maponga, Shannon Wilson, Mathilda Claassen, Tania Stander, Gert van Zyl, Wolfgang Preiser
hCoV-19/Singapore/394/2022	EPI_ISL_8703894	2022-01-09	National Public Health Laboratory, National Centre for Infectious Diseases	National Public Health Laboratory, National Centre for Infectious Diseases	Grace Ngan, Benny Yeo, Zhenyang Zhou, Royce Ang, Samuel Loo, Lin Cui, Raymond Tzer Pin Lin
hCoV-19/Poland/WSSEGorzow-22S0518/2022	EPI_ISL_9196443	2022-01-09	NZOZ MEDITEST Diagnostyka Medyczna Jacek Podolski	Wojewodzka Stacja Sanitarno-Epidemiologiczna w Gorzowie Wielkopolskim	Elzbieta Justynska, Renata Siegel, Klaudia Kobendza-Wlodarczak, Patrycja Faberska, Patrycja Rakowska, Marek Margol
hCoV-19/SouthAfrica/NICD-N27972/2021	EPI_ISL_9201533	2021-12-29	VERMAAK	National Institute for Communicable Diseases of the National Health Laboratory Service	Amoako DG, Everatt J, Kekana D, Scheepers C, Mohale T, Ntuli N, Mahlangu B, Mnguni A, Ismail A, Bhiman JN, Wolter N
hCoV-19/India/DL-IGIB1120220150986TV/2022	EPI_ISL_9487913	2022-01	National Centre for Disease control (NCDC), CSIR-Institute of Genomics and Integrative Biology (CSIR-IGIB)	NCDC/CSIR-IGIB/INSACOG	Rajesh Pandey, Aparna Swaminathan, Sheeba Saifi, Priti Devi, Shaista Praveen, Kriti Khare, Aanchal Yadav, Ranjeet Maurya, Partha Chattopadhyay, Uzma Shamim, Pallavi Mishra, Varsha Ravi, Priyanka Mehta, Anil Kumar, Nisha Rawat
hCoV-19/India/HR-IGIB1210324273849TV/2022	EPI_ISL_9487776	2022-01	National Centre for Disease control (NCDC), CSIR-Institute of Genomics and Integrative Biology (CSIR-IGIB)	NCDC/CSIR-IGIB/INSACOG	Rajesh Pandey, Aparna Swaminathan, Sheeba Saifi, Priti Devi, Shaista Praveen, Kriti Khare, Aanchal Yadav, Ranjeet Maurya, Partha Chattopadhyay, Uzma Shamim, Pallavi Mishra, Varsha Ravi, Priyanka Mehta, Anil Kumar, Nisha Rawat
hCoV-19/India/DL-IGIB1120220135081TV/2022	EPI_ISL_9487932	2022-01	National Centre for Disease control (NCDC), CSIR-Institute of Genomics and Integrative Biology (CSIR-IGIB)	NCDC/CSIR-IGIB/INSACOG	Rajesh Pandey, Aparna Swaminathan, Sheeba Saifi, Priti Devi, Shaista Praveen, Kriti Khare, Aanchal Yadav, Ranjeet Maurya, Partha Chattopadhyay, Uzma Shamim, Pallavi Mishra, Varsha Ravi, Priyanka Mehta, Anil Kumar, Nisha Rawat
hCoV-19/India/HR-IGIB12101007211018482TV/2022	EPI_ISL_9487798	2022-01	National Centre for Disease control (NCDC), CSIR-Institute of Genomics and Integrative Biology (CSIR-IGIB)	NCDC/CSIR-IGIB/INSACOG	Rajesh Pandey, Aparna Swaminathan, Sheeba Saifi, Priti Devi, Shaista Praveen, Kriti Khare, Aanchal Yadav, Ranjeet Maurya, Partha Chattopadhyay, Uzma Shamim, Pallavi Mishra, Varsha Ravi, Priyanka Mehta, Anil Kumar, Nisha Rawat
hCoV-19/India/DL-IGIB1120220151687TV/2022	EPI_ISL_9487918	2022-01	National Centre for Disease control (NCDC), CSIR-Institute of Genomics and Integrative Biology (CSIR-IGIB)	NCDC/CSIR-IGIB/INSACOG	Rajesh Pandey, Aparna Swaminathan, Sheeba Saifi, Priti Devi, Shaista Praveen, Kriti Khare, Aanchal Yadav, Ranjeet Maurya, Partha Chattopadhyay, Uzma Shamim, Pallavi Mishra, Varsha Ravi, Priyanka Mehta, Anil Kumar, Nisha Rawat
hCoV-19/India/DL-IGIB121039229TV/2022	EPI_ISL_9487681	2022-01	National Centre for Disease control (NCDC), CSIR-Institute of Genomics and Integrative Biology (CSIR-IGIB)	NCDC/CSIR-IGIB/INSACOG	Rajesh Pandey, Aparna Swaminathan, Sheeba Saifi, Priti Devi, Shaista Praveen, Kriti Khare, Aanchal Yadav, Ranjeet Maurya, Partha Chattopadhyay, Uzma Shamim, Pallavi Mishra, Varsha Ravi, Priyanka Mehta, Anil Kumar, Nisha Rawat
hCoV-19/India/DL-IGIB1120220150733TV/2022	EPI_ISL_9487911	2022-01	National Centre for Disease control (NCDC), CSIR-Institute of Genomics and Integrative Biology (CSIR-IGIB)	NCDC/CSIR-IGIB/INSACOG	Rajesh Pandey, Aparna Swaminathan, Sheeba Saifi, Priti Devi, Shaista Praveen, Kriti Khare, Aanchal Yadav, Ranjeet Maurya, Partha Chattopadhyay, Uzma Shamim, Pallavi Mishra, Varsha Ravi, Priyanka Mehta, Anil Kumar, Nisha Rawat
hCoV-19/India/DL-IGIB1120220141609TV/2022	EPI_ISL_9487903	2022-01	National Centre for Disease control (NCDC), CSIR-Institute of Genomics and Integrative Biology (CSIR-IGIB)	NCDC/CSIR-IGIB/INSACOG	Rajesh Pandey, Aparna Swaminathan, Sheeba Saifi, Priti Devi, Shaista Praveen, Kriti Khare, Aanchal Yadav, Ranjeet Maurya, Partha Chattopadhyay, Uzma Shamim, Pallavi Mishra, Varsha Ravi, Priyanka Mehta, Anil Kumar, Nisha Rawat
hCoV-19/India/DL-IGIB121039195TV/2022	EPI_ISL_9487680	2022-01	National Centre for Disease control (NCDC), CSIR-Institute of Genomics and Integrative Biology (CSIR-IGIB)	NCDC/CSIR-IGIB/INSACOG	Rajesh Pandey, Aparna Swaminathan, Sheeba Saifi, Priti Devi, Shaista Praveen, Kriti Khare, Aanchal Yadav, Ranjeet Maurya, Partha Chattopadhyay, Uzma Shamim, Pallavi Mishra, Varsha Ravi, Priyanka Mehta, Anil Kumar, Nisha Rawat
hCoV-19/India/DL-IGIB1120220150819TV/2022	EPI_ISL_9487912	2022-01	National Centre for Disease control (NCDC), CSIR-Institute of Genomics and Integrative Biology (CSIR-IGIB)	NCDC/CSIR-IGIB/INSACOG	Rajesh Pandey, Aparna Swaminathan, Sheeba Saifi, Priti Devi, Shaista Praveen, Kriti Khare, Aanchal Yadav, Ranjeet Maurya, Partha Chattopadhyay, Uzma Shamim, Pallavi Mishra, Varsha Ravi, Priyanka Mehta, Anil Kumar, Nisha Rawat
hCoV-19/India/DL-IGIB1120707702221046TV/2022	EPI_ISL_9487907	2022-01	National Centre for Disease control (NCDC), CSIR-Institute of Genomics and Integrative Biology (CSIR-IGIB)	NCDC/CSIR-IGIB/INSACOG	Rajesh Pandey, Aparna Swaminathan, Sheeba Saifi, Priti Devi, Shaista Praveen, Kriti Khare, Aanchal Yadav, Ranjeet Maurya, Partha Chattopadhyay, Uzma Shamim, Pallavi Mishra, Varsha Ravi, Priyanka Mehta, Anil Kumar, Nisha Rawat
hCoV-19/India/HR-IGIB1210313750249TV/2022	EPI_ISL_9487771	2022-01	National Centre for Disease control (NCDC), CSIR-Institute of Genomics and Integrative Biology (CSIR-IGIB)	NCDC/CSIR-IGIB/INSACOG	Rajesh Pandey, Aparna Swaminathan, Sheeba Saifi, Priti Devi, Shaista Praveen, Kriti Khare, Aanchal Yadav, Ranjeet Maurya, Partha Chattopadhyay, Uzma Shamim, Pallavi Mishra, Varsha Ravi, Priyanka Mehta, Anil Kumar, Nisha Rawat
hCoV-19/India/HR-IGIB1210607100420007TV/2022	EPI_ISL_9487735	2022-01	National Centre for Disease control (NCDC), CSIR-Institute of Genomics and Integrative Biology (CSIR-IGIB)	NCDC/CSIR-IGIB/INSACOG	Rajesh Pandey, Aparna Swaminathan, Sheeba Saifi, Priti Devi, Shaista Praveen, Kriti Khare, Aanchal Yadav, Ranjeet Maurya, Partha Chattopadhyay, Uzma Shamim, Pallavi Mishra, Varsha Ravi, Priyanka Mehta, Anil Kumar, Nisha Rawat
hCoV-19/India/HR-IGIB1210876133TV/2022	EPI_ISL_9487879	2022-01	National Centre for Disease control (NCDC), CSIR-Institute of Genomics and Integrative Biology (CSIR-IGIB)	NCDC/CSIR-IGIB/INSACOG	Rajesh Pandey, Aparna Swaminathan, Sheeba Saifi, Priti Devi, Shaista Praveen, Kriti Khare, Aanchal Yadav, Ranjeet Maurya, Partha Chattopadhyay, Uzma Shamim, Pallavi Mishra, Varsha Ravi, Priyanka Mehta, Anil Kumar, Nisha Rawat
hCoV-19/India/HR-IGIB1210318767534TV/2022	EPI_ISL_9487760	2022-01	National Centre for Disease control (NCDC), CSIR-Institute of Genomics and Integrative Biology (CSIR-IGIB)	NCDC/CSIR-IGIB/INSACOG	Rajesh Pandey, Aparna Swaminathan, Sheeba Saifi, Priti Devi, Shaista Praveen, Kriti Khare, Aanchal Yadav, Ranjeet Maurya, Partha Chattopadhyay, Uzma Shamim, Pallavi Mishra, Varsha Ravi, Priyanka Mehta, Anil Kumar, Nisha Rawat
hCoV-19/India/DL-IGIB1120220147078TV/2022	EPI_ISL_9487905	2022-01	National Centre for Disease control (NCDC), CSIR-Institute of Genomics and Integrative Biology (CSIR-IGIB)	NCDC/CSIR-IGIB/INSACOG	Rajesh Pandey, Aparna Swaminathan, Sheeba Saifi, Priti Devi, Shaista Praveen, Kriti Khare, Aanchal Yadav, Ranjeet Maurya, Partha Chattopadhyay, Uzma Shamim, Pallavi Mishra, Varsha Ravi, Priyanka Mehta, Anil Kumar, Nisha Rawat
hCoV-19/India/DL-IGIB1120220156846TV/2022	EPI_ISL_9487979	2022-01	National Centre for Disease control (NCDC), CSIR-Institute of Genomics and Integrative Biology (CSIR-IGIB)	NCDC/CSIR-IGIB/INSACOG	Rajesh Pandey, Aparna Swaminathan, Sheeba Saifi, Priti Devi, Shaista Praveen, Kriti Khare, Aanchal Yadav, Ranjeet Maurya, Partha Chattopadhyay, Uzma Shamim, Pallavi Mishra, Varsha Ravi, Priyanka Mehta, Anil Kumar, Nisha Rawat
hCoV-19/India/DL-IGIB1120220152251TV/2022	EPI_ISL_9487926	2022-01	National Centre for Disease control (NCDC), CSIR-Institute of Genomics and Integrative Biology (CSIR-IGIB)	NCDC/CSIR-IGIB/INSACOG	Rajesh Pandey, Aparna Swaminathan, Sheeba Saifi, Priti Devi, Shaista Praveen, Kriti Khare, Aanchal Yadav, Ranjeet Maurya, Partha Chattopadhyay, Uzma Shamim, Pallavi Mishra, Varsha Ravi, Priyanka Mehta, Anil Kumar, Nisha Rawat
hCoV-19/India/DL-IGIB1120220161860TV/2022	EPI_ISL_9487943	2022-01	National Centre for Disease control (NCDC), CSIR-Institute of Genomics and Integrative Biology (CSIR-IGIB)	NCDC/CSIR-IGIB/INSACOG	Rajesh Pandey, Aparna Swaminathan, Sheeba Saifi, Priti Devi, Shaista Praveen, Kriti Khare, Aanchal Yadav, Ranjeet Maurya, Partha Chattopadhyay, Uzma Shamim, Pallavi Mishra, Varsha Ravi, Priyanka Mehta, Anil Kumar, Nisha Rawat
hCoV-19/India/DL-IGIB1120220156752TV/2022	EPI_ISL_9487936	2022-01	National Centre for Disease control (NCDC), CSIR-Institute of Genomics and Integrative Biology (CSIR-IGIB)	NCDC/CSIR-IGIB/INSACOG	Rajesh Pandey, Aparna Swaminathan, Sheeba Saifi, Priti Devi, Shaista Praveen, Kriti Khare, Aanchal Yadav, Ranjeet Maurya, Partha Chattopadhyay, Uzma Shamim, Pallavi Mishra, Varsha Ravi, Priyanka Mehta, Anil Kumar, Nisha Rawat
hCoV-19/India/PB-IGIB1120110009146588TV/2022	EPI_ISL_9487664	2022-01	National Centre for Disease control (NCDC), CSIR-Institute of Genomics and Integrative Biology (CSIR-IGIB)	NCDC/CSIR-IGIB/INSACOG	Rajesh Pandey, Aparna Swaminathan, Sheeba Saifi, Priti Devi, Shaista Praveen, Kriti Khare, Aanchal Yadav, Ranjeet Maurya, Partha Chattopadhyay, Uzma Shamim, Pallavi Mishra, Varsha Ravi, Priyanka Mehta, Anil Kumar, Nisha Rawat
hCoV-19/India/HR-IGIB1210876132TV/2022	EPI_ISL_9487878	2022-01	National Centre for Disease control (NCDC), CSIR-Institute of Genomics and Integrative Biology (CSIR-IGIB)	NCDC/CSIR-IGIB/INSACOG	Rajesh Pandey, Aparna Swaminathan, Sheeba Saifi, Priti Devi, Shaista Praveen, Kriti Khare, Aanchal Yadav, Ranjeet Maurya, Partha Chattopadhyay, Uzma Shamim, Pallavi Mishra, Varsha Ravi, Priyanka Mehta, Anil Kumar, Nisha Rawat
hCoV-19/India/DL-IGIB1120220164589TV/2022	EPI_ISL_9487997	2022-01	National Centre for Disease control (NCDC), CSIR-Institute of Genomics and Integrative Biology (CSIR-IGIB)	NCDC/CSIR-IGIB/INSACOG	Rajesh Pandey, Aparna Swaminathan, Sheeba Saifi, Priti Devi, Shaista Praveen, Kriti Khare, Aanchal Yadav, Ranjeet Maurya, Partha Chattopadhyay, Uzma Shamim, Pallavi Mishra, Varsha Ravi, Priyanka Mehta, Anil Kumar, Nisha Rawat
hCoV-19/Israel/ICH-741111498/2022	EPI_ISL_8716449	2022-01-04	Clinical Microbiology Laboratory, Tel Aviv Sourasky Medical Center	Clinical Microbiology Laboratory, Tel Aviv Sourasky Medical Center	Katya Levytskyi, Ora Halutz, Alon Ziv, Lior Handler, Goel Morad, Amos Adler
hCoV-19/India/DL-IGIB1120220095825TV/2022	EPI_ISL_9487702	2022-01	National Centre for Disease control (NCDC), CSIR-Institute of Genomics and Integrative Biology (CSIR-IGIB)	NCDC/CSIR-IGIB/INSACOG	Rajesh Pandey, Aparna Swaminathan, Sheeba Saifi, Priti Devi, Shaista Praveen, Kriti Khare, Aanchal Yadav, Ranjeet Maurya, Partha Chattopadhyay, Uzma Shamim, Pallavi Mishra, Varsha Ravi, Priyanka Mehta, Anil Kumar, Nisha Rawat
hCoV-19/India/HR-IGIB1210313750248TV/2022	EPI_ISL_9487772	2022-01	National Centre for Disease control (NCDC), CSIR-Institute of Genomics and Integrative Biology (CSIR-IGIB)	NCDC/CSIR-IGIB/INSACOG	Rajesh Pandey, Aparna Swaminathan, Sheeba Saifi, Priti Devi, Shaista Praveen, Kriti Khare, Aanchal Yadav, Ranjeet Maurya, Partha Chattopadhyay, Uzma Shamim, Pallavi Mishra, Varsha Ravi, Priyanka Mehta, Anil Kumar, Nisha Rawat
hCoV-19/India/DL-IGIB1120707702237055TV/2022	EPI_ISL_9487908	2022-01	National Centre for Disease control (NCDC), CSIR-Institute of Genomics and Integrative Biology (CSIR-IGIB)	NCDC/CSIR-IGIB/INSACOG	Rajesh Pandey, Aparna Swaminathan, Sheeba Saifi, Priti Devi, Shaista Praveen, Kriti Khare, Aanchal Yadav, Ranjeet Maurya, Partha Chattopadhyay, Uzma Shamim, Pallavi Mishra, Varsha Ravi, Priyanka Mehta, Anil Kumar, Nisha Rawat
hCoV-19/India/HR-IGIB1210322794879TV/2022	EPI_ISL_9487764	2022-01	National Centre for Disease control (NCDC), CSIR-Institute of Genomics and Integrative Biology (CSIR-IGIB)	NCDC/CSIR-IGIB/INSACOG	Rajesh Pandey, Aparna Swaminathan, Sheeba Saifi, Priti Devi, Shaista Praveen, Kriti Khare, Aanchal Yadav, Ranjeet Maurya, Partha Chattopadhyay, Uzma Shamim, Pallavi Mishra, Varsha Ravi, Priyanka Mehta, Anil Kumar, Nisha Rawat
hCoV-19/SouthAfrica/NICD-N24040/2021	EPI_ISL_9201396	2021-12-07	ERMELO LABORATORY	National Institute for Communicable Diseases of the National Health Laboratory Service	Amoako DG, Everatt J, Kekana D, Scheepers C, Mohale T, Ntuli N, Mahlangu B, Mnguni A, Ismail A, Bhiman JN, Wolter N
hCoV-19/SouthAfrica/NICD-N24044/2021	EPI_ISL_9201399	2021-12-08	ERMELO LABORATORY	National Institute for Communicable Diseases of the National Health Laboratory Service	Amoako DG, Everatt J, Kekana D, Scheepers C, Mohale T, Ntuli N, Mahlangu B, Mnguni A, Ismail A, Bhiman JN, Wolter N
hCoV-19/SouthAfrica/NICD-N29320/2021	EPI_ISL_9201430	2021-12-11	VERMAAK	National Institute for Communicable Diseases of the National Health Laboratory Service	Amoako DG, Everatt J, Kekana D, Scheepers C, Mohale T, Ntuli N, Mahlangu B, Mnguni A, Ismail A, Bhiman JN, Wolter N
hCoV-19/SouthAfrica/NICD-N24041/2021	EPI_ISL_9201397	2021-12-07	ERMELO LABORATORY	National Institute for Communicable Diseases of the National Health Laboratory Service	Amoako DG, Everatt J, Kekana D, Scheepers C, Mohale T, Ntuli N, Mahlangu B, Mnguni A, Ismail A, Bhiman JN, Wolter N
hCoV-19/India/UP-IGIB1210302438267TV/2022	EPI_ISL_9488521	2022-01	National Centre for Disease control (NCDC), CSIR-Institute of Genomics and Integrative Biology (CSIR-IGIB)	NCDC/CSIR-IGIB/INSACOG	Rajesh Pandey, Varsha Ravi, Aparna Swaminathan, Sheeba Saifi, Pallavi Mishra, Shaista Praveen, Kriti Khare, Aanchal Yadav, Ranjeet Maurya, Priti Devi, Partha Chattopadhyay, Uzma Shamim, Priyanka Mehta, Anil Kumar, Nisha Rawat
hCoV-19/India/HR-IGIB12103806223TV/2022	EPI_ISL_9488491	2022-01	National Centre for Disease control (NCDC), CSIR-Institute of Genomics and Integrative Biology (CSIR-IGIB)	NCDC/CSIR-IGIB/INSACOG	Rajesh Pandey, Varsha Ravi, Aparna Swaminathan, Sheeba Saifi, Pallavi Mishra, Shaista Praveen, Kriti Khare, Aanchal Yadav, Ranjeet Maurya, Priti Devi, Partha Chattopadhyay, Uzma Shamim, Priyanka Mehta, Anil Kumar, Nisha Rawat
hCoV-19/India/HR-IGIB1210606800535148TV/2022	EPI_ISL_9488562	2022-01	National Centre for Disease control (NCDC), CSIR-Institute of Genomics and Integrative Biology (CSIR-IGIB)	NCDC/CSIR-IGIB/INSACOG	Rajesh Pandey, Varsha Ravi, Aparna Swaminathan, Sheeba Saifi, Pallavi Mishra, Shaista Praveen, Kriti Khare, Aanchal Yadav, Ranjeet Maurya, Priti Devi, Partha Chattopadhyay, Uzma Shamim, Priyanka Mehta, Anil Kumar, Nisha Rawat
hCoV-19/India/HR-IGIB1210390482TV/2022	EPI_ISL_9488527	2022-01	National Centre for Disease control (NCDC), CSIR-Institute of Genomics and Integrative Biology (CSIR-IGIB)	NCDC/CSIR-IGIB/INSACOG	Rajesh Pandey, Varsha Ravi, Aparna Swaminathan, Sheeba Saifi, Pallavi Mishra, Shaista Praveen, Kriti Khare, Aanchal Yadav, Ranjeet Maurya, Priti Devi, Partha Chattopadhyay, Uzma Shamim, Priyanka Mehta, Anil Kumar, Nisha Rawat
hCoV-19/India/HR-IGIB121016991211TV/2022	EPI_ISL_9488496	2022-01	National Centre for Disease control (NCDC), CSIR-Institute of Genomics and Integrative Biology (CSIR-IGIB)	NCDC/CSIR-IGIB/INSACOG	Rajesh Pandey, Varsha Ravi, Aparna Swaminathan, Sheeba Saifi, Pallavi Mishra, Shaista Praveen, Kriti Khare, Aanchal Yadav, Ranjeet Maurya, Priti Devi, Partha Chattopadhyay, Uzma Shamim, Priyanka Mehta, Anil Kumar, Nisha Rawat
hCoV-19/India/DL-IGIB1120220224006TV/2022	EPI_ISL_9488687	2022-01	National Centre for Disease control (NCDC), CSIR-Institute of Genomics and Integrative Biology (CSIR-IGIB)	NCDC/CSIR-IGIB/INSACOG	Rajesh Pandey, Varsha Ravi, Aparna Swaminathan, Sheeba Saifi, Pallavi Mishra, Shaista Praveen, Kriti Khare, Aanchal Yadav, Ranjeet Maurya, Priti Devi, Partha Chattopadhyay, Uzma Shamim, Priyanka Mehta, Anil Kumar, Nisha Rawat
hCoV-19/India/HR-IGIB1210893177TV/2022	EPI_ISL_9488814	2022-01	National Centre for Disease control (NCDC), CSIR-Institute of Genomics and Integrative Biology (CSIR-IGIB)	NCDC/CSIR-IGIB/INSACOG	Rajesh Pandey, Varsha Ravi, Aparna Swaminathan, Sheeba Saifi, Pallavi Mishra, Shaista Praveen, Kriti Khare, Aanchal Yadav, Ranjeet Maurya, Priti Devi, Partha Chattopadhyay, Uzma Shamim, Priyanka Mehta, Anil Kumar, Nisha Rawat
hCoV-19/India/UP-IGIB1210B-72182TV/2022	EPI_ISL_9488559	2022-01	National Centre for Disease control (NCDC), CSIR-Institute of Genomics and Integrative Biology (CSIR-IGIB)	NCDC/CSIR-IGIB/INSACOG	Rajesh Pandey, Varsha Ravi, Aparna Swaminathan, Sheeba Saifi, Pallavi Mishra, Shaista Praveen, Kriti Khare, Aanchal Yadav, Ranjeet Maurya, Priti Devi, Partha Chattopadhyay, Uzma Shamim, Priyanka Mehta, Anil Kumar, Nisha Rawat
hCoV-19/USA/AZ-ASU37105/2022	EPI_ISL_9202034	2022-01-19	Arizona State University	Arizona State University	Steven C. Holland, Matthew F. Smith, Regan A. Sullins, James C. Hu, LaRinda A. Holland, Nathaniel Johnson, Joshua LaBaer, Vel Murugan, Efrem S. Lim
hCoV-19/India/UP-IGIB1210B-72153TV/2022	EPI_ISL_9488554	2022-01	National Centre for Disease control (NCDC), CSIR-Institute of Genomics and Integrative Biology (CSIR-IGIB)	NCDC/CSIR-IGIB/INSACOG	Rajesh Pandey, Varsha Ravi, Aparna Swaminathan, Sheeba Saifi, Pallavi Mishra, Shaista Praveen, Kriti Khare, Aanchal Yadav, Ranjeet Maurya, Priti Devi, Partha Chattopadhyay, Uzma Shamim, Priyanka Mehta, Anil Kumar, Nisha Rawat
hCoV-19/India/UP-IGIB1210B-70483TV/2022	EPI_ISL_9488551	2022-01	National Centre for Disease control (NCDC), CSIR-Institute of Genomics and Integrative Biology (CSIR-IGIB)	NCDC/CSIR-IGIB/INSACOG	Rajesh Pandey, Varsha Ravi, Aparna Swaminathan, Sheeba Saifi, Pallavi Mishra, Shaista Praveen, Kriti Khare, Aanchal Yadav, Ranjeet Maurya, Priti Devi, Partha Chattopadhyay, Uzma Shamim, Priyanka Mehta, Anil Kumar, Nisha Rawat
hCoV-19/India/UP-IGIB1210B-70468TV/2022	EPI_ISL_9488552	2022-01	National Centre for Disease control (NCDC), CSIR-Institute of Genomics and Integrative Biology (CSIR-IGIB)	NCDC/CSIR-IGIB/INSACOG	Rajesh Pandey, Varsha Ravi, Aparna Swaminathan, Sheeba Saifi, Pallavi Mishra, Shaista Praveen, Kriti Khare, Aanchal Yadav, Ranjeet Maurya, Priti Devi, Partha Chattopadhyay, Uzma Shamim, Priyanka Mehta, Anil Kumar, Nisha Rawat
hCoV-19/SouthAfrica/CERI-KRISP-K034919/2022	EPI_ISL_8896463	2022-01-07	National Health Laboratory Service, Kwazulu-Natal, South Africa	CERI, Centre for Epidemic Response and Innvoation, Stellenbosch University and KRISP, KZN Research Innovation and Sequencing Platform, UKZN.	Nokukhanya Mdlalose, Giandhari J, Pillay S, Naidoo Y, Ramphal U, Ramphal Y, Moir M, Van Wyk S, San JE, Tshiabuila D, Tegally H, Wilkinson E, de Oliveira T
hCoV-19/Belgium/Jessa_55-2202-002767/2022	EPI_ISL_8903531	2022-01-16	Jessa	Jessa	Severine Berden et al. on behalf of the Jessa_cmdLab
hCoV-19/Poland/WSSEGDA-216/2022	EPI_ISL_8925410	2022-01-17	Laboratorium Diagnostyki Medycznej	Wojewódzka Stacja Sanitarno-Epidemiologiczna w Gdańsku	Gabriela Rutkowska,Barbara Skórczewska,Karolina Smarzyńska
hCoV-19/Poland/10_01_11/2022	EPI_ISL_8931073	2022-01-20	Polski Bank Komórek Macierzystych	WSSE w Warszawie	Dorota Wagrocka - Roczniak
hCoV-19/Senegal/B27b21_SN-IR1-0093591/2022	EPI_ISL_8931310	2022-01-15	Iressef Genomics lab	IRESSEF	Souleymane MBOUP, Abdou PADANE , Khadim GUEYE, Cyrille Diedhiou , Samba Ndiour, Diabou Diagne, Papa Alassane DIAW, Birahim Piere NDIAYE, Barada CISSE, Aminata MBOUP, Moustapha MBOW, Ndeye Coumba Toure KANE, Nafisatou LEYE, Gora LO, Ambroise AHOUIDI , Astou Gaye GAYE, Aminata DIA, Yacine DIA,Seni Ndiaye
hCoV-19/Israel/ICH-741115348/2022	EPI_ISL_9224278	2022-01-20	Clinical Microbiology Laboratory, Tel Aviv Sourasky Medical Center	Clinical Microbiology Laboratory, Tel Aviv Sourasky Medical Center	Katya Levytskyi, Ora Halutz, Alon Ziv, Lior Handler, Goel Morad, Matan Slutzkin, Amos Adler
hCoV-19/Israel/ICH-741115121/2022	EPI_ISL_9224279	2022-01-20	Clinical Microbiology Laboratory, Tel Aviv Sourasky Medical Center	Clinical Microbiology Laboratory, Tel Aviv Sourasky Medical Center	Katya Levytskyi, Ora Halutz, Alon Ziv, Lior Handler, Goel Morad, Matan Slutzkin, Amos Adler
hCoV-19/Israel/ICH-741115091/2022	EPI_ISL_9224281	2022-01-20	Clinical Microbiology Laboratory, Tel Aviv Sourasky Medical Center	Clinical Microbiology Laboratory, Tel Aviv Sourasky Medical Center	Katya Levytskyi, Ora Halutz, Alon Ziv, Lior Handler, Goel Morad, Matan Slutzkin, Amos Adler
hCoV-19/Israel/ICH-741115431/2022	EPI_ISL_9224280	2022-01-20	Clinical Microbiology Laboratory, Tel Aviv Sourasky Medical Center	Clinical Microbiology Laboratory, Tel Aviv Sourasky Medical Center	Katya Levytskyi, Ora Halutz, Alon Ziv, Lior Handler, Goel Morad, Matan Slutzkin, Amos Adler
hCoV-19/Israel/ICH-741117237/2022	EPI_ISL_9500926	2022-01-25	Clinical Microbiology Laboratory, Tel Aviv Sourasky Medical Center	Clinical Microbiology Laboratory, Tel Aviv Sourasky Medical Center	Orly Eshel, Katya Levytskyi, Ora Halutz, Alon Ziv, Lior Handler, Goel Morad, Amos Adler
hCoV-19/Spain/MD-HGUGM-6475692/2022	EPI_ISL_9235844	2022-01-17	Hospital General Universitario Gregorio Marañón	Hospital General Universitario Gregorio Marañón	Sergio Buenestado Serrano, Jorge Rodríguez-Grande, Rosalía Palomino Cabrera, Pedro Sola Campoy, Laura Pérez-Lago, Cristina Rodriguez-Grande, Marta Herranz Martin, Julia Suárez, Pilar Catalán, Patricia Muñoz, Darío García de Viedma
hCoV-19/Israel/ICH-741117231/2022	EPI_ISL_9500854	2022-01-25	Clinical Microbiology Laboratory, Tel Aviv Sourasky Medical Center	Clinical Microbiology Laboratory, Tel Aviv Sourasky Medical Center	Orly Eshel, Katya Levytskyi, Ora Halutz, Alon Ziv, Lior Handler, Goel Morad, Amos Adler
hCoV-19/Israel/ICH-741117152/2022	EPI_ISL_9500934	2022-01-26	Clinical Microbiology Laboratory, Tel Aviv Sourasky Medical Center	Clinical Microbiology Laboratory, Tel Aviv Sourasky Medical Center	Orly Eshel, Katya Levytskyi, Ora Halutz, Alon Ziv, Lior Handler, Goel Morad, Amos Adler
hCoV-19/Senegal/B28b16_SN-IR2-0049893/2022	EPI_ISL_9241402	2022-01-24	Iressef Genomics lab	IRESSEF	Souleymane MBOUP, Abdou PADANE , Khadim GUEYE, Cyrille Diedhiou , Samba Ndiour, Diabou Diagne, Papa Alassane DIAW, Birahim Piere NDIAYE, Barada CISSE, Aminata MBOUP, Moustapha MBOW, Ndeye Coumba Toure KANE, Nafisatou LEYE, Gora LO, Ambroise AHOUIDI , Astou Gaye GAYE, Aminata DIA, Yacine DIA,Seni Ndiaye
hCoV-19/Poland/PL_P330/2022	EPI_ISL_9243364	2022-01-14	Diagnostyka. Laboratoria Medyczne.	1. ViroGenetics - BSL3 Laboratory of Virology, Małopolska Centre of Biotechnology, Jagiellonian University; 2. Diagtron Laboratoria Łukasz Rąbalski	Rabalski L., Gromowski,T., Rogalska-Kupiec M., Swadzba J., Wydmanski,W., Mazur-Panasiuk,N., Kowalski,M., Maciej Kosinski, Szulc,P., Sylwia Januszczak, Labaj,P.P., Pyrc,K.
hCoV-19/India/MH-KasturbaMCGM-ICMR-INSACOG-WG2578/2022	EPI_ISL_9512034	2022-01-12	Kasturba Hospital Molecular Lab - INSACOG	Kasturba hospital WGS	Jayanthi Shastri, Vidushi Chitalia
hCoV-19/India/UP-NBRI-3-1-22-20-CWS-906/2021	EPI_ISL_9244408	2021-12-24	King George's Medical University	CSIR-National Botanical Research Institute	Priti Prasad, Shantanu Prakash, Babita, Tripti Rungta, Suruchi Shukla, Sumit K Bag, Amita Jain, Samir V Sawant
hCoV-19/India/UP-NBRI-3-1-22-90-CWS-987/2021	EPI_ISL_9244304	2021-12-29	King George's Medical University	CSIR-National Botanical Research Institute	Priti Prasad, Shantanu Prakash, Babita, Tripti Rungta, Suruchi Shukla, Sumit K Bag, Amita Jain, Samir V Sawant
hCoV-19/India/UP-NBRI-19-1-22-59-CWS-1480/2022	EPI_ISL_9244139	2022-01-16	King George's Medical University	CSIR-National Botanical Research Institute	Priti Prasad, Shantanu Prakash, Babita, Tripti Rungta, Suruchi Shukla, Sumit K Bag, Amita Jain, Samir V Sawant
hCoV-19/India/UP-NBRI-7-1-22-13-CSW-1099/2021	EPI_ISL_9244232	2021-12-31	King George's Medical University	CSIR-National Botanical Research Institute	Priti Prasad, Shantanu Prakash, Babita, Tripti Rungta, Suruchi Shukla, Sumit K Bag, Amita Jain, Samir V Sawant
hCoV-19/India/UP-NBRI-7-1-22-26-CSW-1114/2021	EPI_ISL_9244233	2021-12-30	King George's Medical University	CSIR-National Botanical Research Institute	Priti Prasad, Shantanu Prakash, Babita, Tripti Rungta, Suruchi Shukla, Sumit K Bag, Amita Jain, Samir V Sawant
hCoV-19/India/UP-NBRI-19-1-22-81-CWS-1502/2022	EPI_ISL_9244216	2022-01-16	King George's Medical University	CSIR-National Botanical Research Institute	Priti Prasad, Shantanu Prakash, Babita, Tripti Rungta, Suruchi Shukla, Sumit K Bag, Amita Jain, Samir V Sawant
hCoV-19/India/UP-NBRI-19-1-22-12-CWS-1206/2022	EPI_ISL_9244315	2022-01-03	King George's Medical University	CSIR-National Botanical Research Institute	Priti Prasad, Shantanu Prakash, Babita, Tripti Rungta, Suruchi Shukla, Sumit K Bag, Amita Jain, Samir V Sawant
hCoV-19/India/UP-NBRI-7-1-22-90-CWS-1188/2022	EPI_ISL_9244375	2022-01-03	King George's Medical University	CSIR-National Botanical Research Institute	Priti Prasad, Shantanu Prakash, Babita, Tripti Rungta, Suruchi Shukla, Sumit K Bag, Amita Jain, Samir V Sawant
hCoV-19/India/UP-NBRI-3-1-22-93-CWS-990/2021	EPI_ISL_9244306	2021-12-29	King George's Medical University	CSIR-National Botanical Research Institute	Priti Prasad, Shantanu Prakash, Babita, Tripti Rungta, Suruchi Shukla, Sumit K Bag, Amita Jain, Samir V Sawant
hCoV-19/India/UP-NBRI-3-1-22-95-CWS-992/2021	EPI_ISL_9244308	2021-12-29	King George's Medical University	CSIR-National Botanical Research Institute	Priti Prasad, Shantanu Prakash, Babita, Tripti Rungta, Suruchi Shukla, Sumit K Bag, Amita Jain, Samir V Sawant
hCoV-19/India/UP-NBRI-7-1-22-78-CWS-1173/2022	EPI_ISL_9244247	2022-01-03	King George's Medical University	CSIR-National Botanical Research Institute	Priti Prasad, Shantanu Prakash, Babita, Tripti Rungta, Suruchi Shukla, Sumit K Bag, Amita Jain, Samir V Sawant
hCoV-19/India/UP-NBRI-3-1-22-13-CWS-897/2021	EPI_ISL_9244402	2021-12-02	King George's Medical University	CSIR-National Botanical Research Institute	Priti Prasad, Shantanu Prakash, Babita, Tripti Rungta, Suruchi Shukla, Sumit K Bag, Amita Jain, Samir V Sawant
hCoV-19/India/UP-NBRI-6-1-22-48-CWS-1032/2021	EPI_ISL_9244082	2021-12-29	King George's Medical University	CSIR-National Botanical Research Institute	Priti Prasad, Shantanu Prakash, Babita, Tripti Rungta, Suruchi Shukla, Sumit K Bag, Amita Jain, Samir V Sawant
hCoV-19/India/UP-NBRI-3-1-22-91-CWS-988/2021	EPI_ISL_9244311	2021-12-30	King George's Medical University	CSIR-National Botanical Research Institute	Priti Prasad, Shantanu Prakash, Babita, Tripti Rungta, Suruchi Shukla, Sumit K Bag, Amita Jain, Samir V Sawant
hCoV-19/India/UP-NBRI-3-1-22-68-CWS-965/2021	EPI_ISL_9244102	2021-12-29	King George's Medical University	CSIR-National Botanical Research Institute	Priti Prasad, Shantanu Prakash, Babita, Tripti Rungta, Suruchi Shukla, Sumit K Bag, Amita Jain, Samir V Sawant
hCoV-19/India/UP-NBRI-7-1-22-20-CSW-1106/2021	EPI_ISL_9244437	2021-12-31	King George's Medical University	CSIR-National Botanical Research Institute	Priti Prasad, Shantanu Prakash, Babita, Tripti Rungta, Suruchi Shukla, Sumit K Bag, Amita Jain, Samir V Sawant
hCoV-19/India/MH-KasturbaMCGM-ICMR-INSACOG-WG2536/2022	EPI_ISL_9512176	2022-01-05	Kasturba Hospital Molecular Lab - INSACOG	Kasturba hospital WGS	Jayanthi Shastri, Vidushi Chitalia
hCoV-19/Poland/WSSEGDA-506/2022	EPI_ISL_9512507	2022-01-31	Laboratorium Diagnostyki Medycznej	Wojewódzka Stacja Sanitarno-Epidemiologiczna w Gdańsku	Gabriela Rutkowska,Karolina Smarzyńska,Marta Piszczyk,Barbara Skórczewska
hCoV-19/Sweden/6203856276/2022	EPI_ISL_9511798	2022-01-20	Sweden/Sodermanland/Unilabs	Unilabs/Eskilstuna/Sweden	Emma Arvidsson
hCoV-19/Poland/382197802/2022	EPI_ISL_9514666	2022-02-03	Narodowy Instytut Zdrowia Publicznego - PZH	WSSE w Warszawie	Dorota Wagrocka - Roczniak
hCoV-19/India/UP-NBRI-3-1-22-73-CWS-970/2021	EPI_ISL_9244104	2021-12-29	King George's Medical University	CSIR-National Botanical Research Institute	Priti Prasad, Shantanu Prakash, Babita, Tripti Rungta, Suruchi Shukla, Sumit K Bag, Amita Jain, Samir V Sawant
hCoV-19/India/UP-NBRI-3-1-22-72-CWS-969/2021	EPI_ISL_9244103	2021-12-29	King George's Medical University	CSIR-National Botanical Research Institute	Priti Prasad, Shantanu Prakash, Babita, Tripti Rungta, Suruchi Shukla, Sumit K Bag, Amita Jain, Samir V Sawant
hCoV-19/India/GJ-INSACOG-GBRC4454/2022	EPI_ISL_9236191	2022-01-24	BJ Medical College, Ahmedabad	Gujarat Biotechnology Research Centre	Jaykumar Rangani,Ramesh Pandit,Nitin Savaliya,Priyank Chavda,Sonal Sharma,Roshani Mishra,Disha Vora,Janvi Raval,Apurvasinh Puvar,Zarna Patel,Bhadreshsinh Gohil,Nimesh Patel,NitinShukla,Akhilesh Modi,Tasnim Trivedi,Gaurishankar Shrimali,Chaitanya Joshi,Madhvi Joshi
hCoV-19/France/IDF-HMN-22012240364/2021	EPI_ISL_9518264	2021-01-16	BROUSSAIS	Department of Virology, Henri Mondor University Hospital, Assistance Publique Hôpitaux de Paris, Université Paris-Est Créteil, INSERM U955	Christophe Rodriguez, Slim Fourati, Vanessa Demontant, Guillaume Gricourt, Melissa N'Debi, Alexandre Soulier, Elisabeth Trawinski, Jean-Michel Pawlotsky
hCoV-19/India/UP-NBRI-3-1-22-80-CWS-977/2021	EPI_ISL_9244106	2021-12-29	King George's Medical University	CSIR-National Botanical Research Institute	Priti Prasad, Shantanu Prakash, Babita, Tripti Rungta, Suruchi Shukla, Sumit K Bag, Amita Jain, Samir V Sawant
hCoV-19/Senegal/B29b08_SN-IRLPC-021260/2022	EPI_ISL_9521097	2022-01-28	Iressef Genomics lab	IRESSEF	Souleymane MBOUP, Abdou PADANE , Khadim GUEYE, Cyrille Diedhiou , Samba Ndiour, Diabou Diagne, Papa Alassane DIAW, Birahim Piere NDIAYE, Barada CISSE, Aminata MBOUP, Moustapha MBOW, Ndeye Coumba Toure KANE, Nafisatou LEYE, Gora LO, Ambroise AHOUIDI , Astou Gaye GAYE, Aminata DIA, Yacine DIA,Seni Ndiaye
hCoV-19/Poland/PL_P140/2022	EPI_ISL_8985653	2022-01-09	Diagnostyka. Laboratoria Medyczne.	1. ViroGenetics - BSL3 Laboratory of Virology, Małopolska Centre of Biotechnology, Jagiellonian University; 2. Diagtron Laboratoria Łukasz Rąbalski	Rabalski L., Gromowski,T., Rogalska-Kupiec M., Swadzba J., Wydmanski,W., Mazur-Panasiuk,N., Kowalski,M., Maciej Kosinski, Szulc,P., Sylwia Januszczak, Labaj,P.P., Pyrc,K.
hCoV-19/Poland/PL_P293/2022	EPI_ISL_8985734	2022-01-04	Diagnostyka. Laboratoria Medyczne.	1. ViroGenetics - BSL3 Laboratory of Virology, Małopolska Centre of Biotechnology, Jagiellonian University; 2. Diagtron Laboratoria Łukasz Rąbalski	Rabalski L., Gromowski,T., Rogalska-Kupiec M., Swadzba J., Wydmanski,W., Mazur-Panasiuk,N., Kowalski,M., Maciej Kosinski, Szulc,P., Sylwia Januszczak, Labaj,P.P., Pyrc,K.
hCoV-19/Israel/ICH-741113636/2022	EPI_ISL_8987658	2022-01-11	Clinical Microbiology Laboratory, Tel Aviv Sourasky Medical Center	Clinical Microbiology Laboratory, Tel Aviv Sourasky Medical Center	Katya Levytskyi, Ora Halutz, Alon Ziv, Lior Handler, Goel Morad, Matan Slutzkin, Amos Adler
hCoV-19/Israel/ICH-741114641/2022	EPI_ISL_8987207	2022-01-16	Clinical Microbiology Laboratory, Tel Aviv Sourasky Medical Center	Clinical Microbiology Laboratory, Tel Aviv Sourasky Medical Center	Katya Levytskyi, Ora Halutz, Alon Ziv, Lior Handler, Goel Morad, Matan Slutzkin, Amos Adler
hCoV-19/Israel/ICH-741117245/2022	EPI_ISL_9501016	2022-01-24	Clinical Microbiology Laboratory, Tel Aviv Sourasky Medical Center	Clinical Microbiology Laboratory, Tel Aviv Sourasky Medical Center	Orly Eshel, Katya Levytskyi, Ora Halutz, Alon Ziv, Lior Handler, Goel Morad, Amos Adler
hCoV-19/Israel/ICH-741117175/2022	EPI_ISL_9500937	2022-01-25	Clinical Microbiology Laboratory, Tel Aviv Sourasky Medical Center	Clinical Microbiology Laboratory, Tel Aviv Sourasky Medical Center	Orly Eshel, Katya Levytskyi, Ora Halutz, Alon Ziv, Lior Handler, Goel Morad, Amos Adler
hCoV-19/Israel/ICH-741117166/2022	EPI_ISL_9500936	2022-01-25	Clinical Microbiology Laboratory, Tel Aviv Sourasky Medical Center	Clinical Microbiology Laboratory, Tel Aviv Sourasky Medical Center	Orly Eshel, Katya Levytskyi, Ora Halutz, Alon Ziv, Lior Handler, Goel Morad, Amos Adler
hCoV-19/Israel/ICH-741117371/2022	EPI_ISL_9501009	2022-01-25	Clinical Microbiology Laboratory, Tel Aviv Sourasky Medical Center	Clinical Microbiology Laboratory, Tel Aviv Sourasky Medical Center	Orly Eshel, Katya Levytskyi, Ora Halutz, Alon Ziv, Lior Handler, Goel Morad, Amos Adler
hCoV-19/Israel/ICH-741117269/2022	EPI_ISL_9500977	2022-01-26	Clinical Microbiology Laboratory, Tel Aviv Sourasky Medical Center	Clinical Microbiology Laboratory, Tel Aviv Sourasky Medical Center	Orly Eshel, Katya Levytskyi, Ora Halutz, Alon Ziv, Lior Handler, Goel Morad, Amos Adler
hCoV-19/Israel/ICH-741117280/2022	EPI_ISL_9501012	2022-01-25	Clinical Microbiology Laboratory, Tel Aviv Sourasky Medical Center	Clinical Microbiology Laboratory, Tel Aviv Sourasky Medical Center	Orly Eshel, Katya Levytskyi, Ora Halutz, Alon Ziv, Lior Handler, Goel Morad, Amos Adler
hCoV-19/Israel/ICH-741117351/2022	EPI_ISL_9501051	2022-01-26	Clinical Microbiology Laboratory, Tel Aviv Sourasky Medical Center	Clinical Microbiology Laboratory, Tel Aviv Sourasky Medical Center	Orly Eshel, Katya Levytskyi, Ora Halutz, Alon Ziv, Lior Handler, Goel Morad, Amos Adler
hCoV-19/Israel/ICH-741117185/2022	EPI_ISL_9500978	2022-01-24	Clinical Microbiology Laboratory, Tel Aviv Sourasky Medical Center	Clinical Microbiology Laboratory, Tel Aviv Sourasky Medical Center	Orly Eshel, Katya Levytskyi, Ora Halutz, Alon Ziv, Lior Handler, Goel Morad, Amos Adler
hCoV-19/Israel/ICH-741117282/2022	EPI_ISL_9501063	2022-01-25	Clinical Microbiology Laboratory, Tel Aviv Sourasky Medical Center	Clinical Microbiology Laboratory, Tel Aviv Sourasky Medical Center	Orly Eshel, Katya Levytskyi, Ora Halutz, Alon Ziv, Lior Handler, Goel Morad, Amos Adler
hCoV-19/Israel/ICH-741117264/2022	EPI_ISL_9501041	2022-01-25	Clinical Microbiology Laboratory, Tel Aviv Sourasky Medical Center	Clinical Microbiology Laboratory, Tel Aviv Sourasky Medical Center	Orly Eshel, Katya Levytskyi, Ora Halutz, Alon Ziv, Lior Handler, Goel Morad, Amos Adler
hCoV-19/Israel/ICH-741117235/2022	EPI_ISL_9500971	2022-01-25	Clinical Microbiology Laboratory, Tel Aviv Sourasky Medical Center	Clinical Microbiology Laboratory, Tel Aviv Sourasky Medical Center	Orly Eshel, Katya Levytskyi, Ora Halutz, Alon Ziv, Lior Handler, Goel Morad, Amos Adler
hCoV-19/Austria/LB-R00057-S326/2022	EPI_ISL_9528616	2022-01-27	Lifebrain Covid Labor GmbH	Lifebrain Covid Labor GmbH	Filip Sima, Alexandra Wagner, Anna Edermayr
hCoV-19/Austria/LB-R00057-S064/2022	EPI_ISL_9528409	2022-01-25	Lifebrain Covid Labor GmbH	Lifebrain Covid Labor GmbH	Filip Sima, Alexandra Wagner, Anna Edermayr
hCoV-19/Austria/LB-R00057-S078/2022	EPI_ISL_9528420	2022-01-25	Lifebrain Covid Labor GmbH	Lifebrain Covid Labor GmbH	Filip Sima, Alexandra Wagner, Anna Edermayr
hCoV-19/Austria/LB-R00057-S011/2022	EPI_ISL_9528368	2022-01-24	Lifebrain Covid Labor GmbH	Lifebrain Covid Labor GmbH	Filip Sima, Alexandra Wagner, Anna Edermayr
hCoV-19/Austria/LB-R00057-S241/2022	EPI_ISL_9528545	2022-01-24	Lifebrain Covid Labor GmbH	Lifebrain Covid Labor GmbH	Filip Sima, Alexandra Wagner, Anna Edermayr
hCoV-19/Austria/LB-R00057-S367/2022	EPI_ISL_9528644	2022-01-26	Lifebrain Covid Labor GmbH	Lifebrain Covid Labor GmbH	Filip Sima, Alexandra Wagner, Anna Edermayr
hCoV-19/Austria/LB-R00057-S317/2022	EPI_ISL_9528608	2022-01-28	Lifebrain Covid Labor GmbH	Lifebrain Covid Labor GmbH	Filip Sima, Alexandra Wagner, Anna Edermayr
hCoV-19/Austria/LB-R00057-S271/2022	EPI_ISL_9528571	2022-01-25	Lifebrain Covid Labor GmbH	Lifebrain Covid Labor GmbH	Filip Sima, Alexandra Wagner, Anna Edermayr
hCoV-19/Austria/LB-R00057-S290/2022	EPI_ISL_9528589	2022-01-27	Lifebrain Covid Labor GmbH	Lifebrain Covid Labor GmbH	Filip Sima, Alexandra Wagner, Anna Edermayr
hCoV-19/Austria/LB-R00057-S082/2022	EPI_ISL_9528424	2022-01-24	Lifebrain Covid Labor GmbH	Lifebrain Covid Labor GmbH	Filip Sima, Alexandra Wagner, Anna Edermayr
hCoV-19/Austria/LB-R00057-S333/2022	EPI_ISL_9528622	2022-01-20	Lifebrain Covid Labor GmbH	Lifebrain Covid Labor GmbH	Filip Sima, Alexandra Wagner, Anna Edermayr
hCoV-19/Austria/LB-R00057-S301/2022	EPI_ISL_9528596	2022-01-26	Lifebrain Covid Labor GmbH	Lifebrain Covid Labor GmbH	Filip Sima, Alexandra Wagner, Anna Edermayr
hCoV-19/Botswana/R69B76_BHP_921373/2021	EPI_ISL_9002842	2021-12-26	National Health Laboratory	Botswana Harvard HIV Reference Laboratory	Sikhulile Moyo, Wonderful T. Choga, Dorcas Maruapula, Keoratile Ntshambiwa, Sefetogi Ramaologa, Thongbotho Mphoyakgosi, Boitumelo Zuze, Botshelo Radibe, Legodile Kooepile, Ontlametse T. Bareng, Pamela Smith-Lawrence, Kgomotso Moruisi, Roger Shapiro, Shahin Lockman, Joseph Makhema, Mphaphi B. Mbulawa, Mosepele Mosepele, Simani Gaseitsiwe
hCoV-19/Poland/PZH-GUM-7289/2022	EPI_ISL_9266930	2022-01-07	DL OBM WSSE w Lublinie	1. Tricity SARS-CoV-2 sequencing consortium: University of Gdansk, Medical University of Gdansk, Vaxican Ltd., Invicta Ltd. 2. National Institute of Public Health - National Institute of Hygiene, Warsaw, Poland	Maciej Kosinski, Celina Cybulska, Krystyna Bienkowska Szewczyk, Maciej Grzybek, Karolina Gackowska, Marcin Lubocki, Katarzyna Groth, Lukasz Rabalski, Katarzyna Zacharczuk, Magdalena Nowakowska, Małgorzata Sadkowska-Todys, Tomasz Wołkowicz
hCoV-19/Poland/PZH-GUM-7164/2022	EPI_ISL_9266833	2022-01-03	Laboratorium Diagnostyczne Centrum Medycznego Luxmed	1. Tricity SARS-CoV-2 sequencing consortium: University of Gdansk, Medical University of Gdansk, Vaxican Ltd., Invicta Ltd. 2. National Institute of Public Health - National Institute of Hygiene, Warsaw, Poland	Maciej Kosinski, Celina Cybulska, Krystyna Bienkowska Szewczyk, Maciej Grzybek, Karolina Gackowska, Marcin Lubocki, Katarzyna Groth, Lukasz Rabalski, Katarzyna Zacharczuk, Magdalena Nowakowska, Małgorzata Sadkowska-Todys, Tomasz Wołkowicz
hCoV-19/Poland/PZH-GUM-7186/2022	EPI_ISL_9266853	2022-01-04	Laboratorium Diagnostyczne Centrum Medycznego Luxmed	1. Tricity SARS-CoV-2 sequencing consortium: University of Gdansk, Medical University of Gdansk, Vaxican Ltd., Invicta Ltd. 2. National Institute of Public Health - National Institute of Hygiene, Warsaw, Poland	Maciej Kosinski, Celina Cybulska, Krystyna Bienkowska Szewczyk, Maciej Grzybek, Karolina Gackowska, Marcin Lubocki, Katarzyna Groth, Lukasz Rabalski, Katarzyna Zacharczuk, Magdalena Nowakowska, Małgorzata Sadkowska-Todys, Tomasz Wołkowicz
hCoV-19/Poland/PZH-GUM-7222/2022	EPI_ISL_9266877	2022-01-07	Medyczne Laboratorium Diagnostyczne LABMED Sp. z o.o., ul. Zimna 9, 20-204 Lublin	1. Tricity SARS-CoV-2 sequencing consortium: University of Gdansk, Medical University of Gdansk, Vaxican Ltd., Invicta Ltd. 2. National Institute of Public Health - National Institute of Hygiene, Warsaw, Poland	Maciej Kosinski, Celina Cybulska, Krystyna Bienkowska Szewczyk, Maciej Grzybek, Karolina Gackowska, Marcin Lubocki, Katarzyna Groth, Lukasz Rabalski, Katarzyna Zacharczuk, Magdalena Nowakowska, Małgorzata Sadkowska-Todys, Tomasz Wołkowicz
hCoV-19/Poland/PZH-GUM-7202/2022	EPI_ISL_9266864	2022-01-05	Laboratorium Genetyczne Alab Plus Sp. z o.o.	1. Tricity SARS-CoV-2 sequencing consortium: University of Gdansk, Medical University of Gdansk, Vaxican Ltd., Invicta Ltd. 2. National Institute of Public Health - National Institute of Hygiene, Warsaw, Poland	Maciej Kosinski, Celina Cybulska, Krystyna Bienkowska Szewczyk, Maciej Grzybek, Karolina Gackowska, Marcin Lubocki, Katarzyna Groth, Lukasz Rabalski, Katarzyna Zacharczuk, Magdalena Nowakowska, Małgorzata Sadkowska-Todys, Tomasz Wołkowicz
hCoV-19/Poland/PZH-GUM-7427/2022	EPI_ISL_9267028	2022-01-12	Instytut "Pomnik-Centrum Zdrowia Dziecka" Zakład Mikrobiologii i Immunologii Klinicznej	1. Tricity SARS-CoV-2 sequencing consortium: University of Gdansk, Medical University of Gdansk, Vaxican Ltd., Invicta Ltd. 2. National Institute of Public Health - National Institute of Hygiene, Warsaw, Poland	Maciej Kosinski, Celina Cybulska, Krystyna Bienkowska Szewczyk, Maciej Grzybek, Karolina Gackowska, Marcin Lubocki, Katarzyna Groth, Lukasz Rabalski, Katarzyna Zacharczuk, Magdalena Nowakowska, Małgorzata Sadkowska-Todys, Tomasz Wołkowicz
hCoV-19/Poland/PZH-GUM-7273/2022	EPI_ISL_9266917	2022-01-09	Laboratorium INNGEN	1. Tricity SARS-CoV-2 sequencing consortium: University of Gdansk, Medical University of Gdansk, Vaxican Ltd., Invicta Ltd. 2. National Institute of Public Health - National Institute of Hygiene, Warsaw, Poland	Maciej Kosinski, Celina Cybulska, Krystyna Bienkowska Szewczyk, Maciej Grzybek, Karolina Gackowska, Marcin Lubocki, Katarzyna Groth, Lukasz Rabalski, Katarzyna Zacharczuk, Magdalena Nowakowska, Małgorzata Sadkowska-Todys, Tomasz Wołkowicz
hCoV-19/Poland/PZH-GUM-7176/2022	EPI_ISL_9266844	2022-01-03	Laboratorium Genetyczne Alab Plus Sp. z o.o.	1. Tricity SARS-CoV-2 sequencing consortium: University of Gdansk, Medical University of Gdansk, Vaxican Ltd., Invicta Ltd. 2. National Institute of Public Health - National Institute of Hygiene, Warsaw, Poland	Maciej Kosinski, Celina Cybulska, Krystyna Bienkowska Szewczyk, Maciej Grzybek, Karolina Gackowska, Marcin Lubocki, Katarzyna Groth, Lukasz Rabalski, Katarzyna Zacharczuk, Magdalena Nowakowska, Małgorzata Sadkowska-Todys, Tomasz Wołkowicz
hCoV-19/Poland/PZH-GUM-7177/2022	EPI_ISL_9266845	2022-01-04	Laboratorium Diagnostyczne Centrum Medycznego Luxmed	1. Tricity SARS-CoV-2 sequencing consortium: University of Gdansk, Medical University of Gdansk, Vaxican Ltd., Invicta Ltd. 2. National Institute of Public Health - National Institute of Hygiene, Warsaw, Poland	Maciej Kosinski, Celina Cybulska, Krystyna Bienkowska Szewczyk, Maciej Grzybek, Karolina Gackowska, Marcin Lubocki, Katarzyna Groth, Lukasz Rabalski, Katarzyna Zacharczuk, Magdalena Nowakowska, Małgorzata Sadkowska-Todys, Tomasz Wołkowicz
hCoV-19/Poland/PZH-GUM-7275/2022	EPI_ISL_9266919	2022-01-09	Laboratorium Diagnostyczne Maklab Łęczna	1. Tricity SARS-CoV-2 sequencing consortium: University of Gdansk, Medical University of Gdansk, Vaxican Ltd., Invicta Ltd. 2. National Institute of Public Health - National Institute of Hygiene, Warsaw, Poland	Maciej Kosinski, Celina Cybulska, Krystyna Bienkowska Szewczyk, Maciej Grzybek, Karolina Gackowska, Marcin Lubocki, Katarzyna Groth, Lukasz Rabalski, Katarzyna Zacharczuk, Magdalena Nowakowska, Małgorzata Sadkowska-Todys, Tomasz Wołkowicz
hCoV-19/Poland/PZH-GUM-7298/2022	EPI_ISL_9266939	2022-01-05	Medyczne Laboratorium Diagnostyka Kielce	1. Tricity SARS-CoV-2 sequencing consortium: University of Gdansk, Medical University of Gdansk, Vaxican Ltd., Invicta Ltd. 2. National Institute of Public Health - National Institute of Hygiene, Warsaw, Poland	Maciej Kosinski, Celina Cybulska, Krystyna Bienkowska Szewczyk, Maciej Grzybek, Karolina Gackowska, Marcin Lubocki, Katarzyna Groth, Lukasz Rabalski, Katarzyna Zacharczuk, Magdalena Nowakowska, Małgorzata Sadkowska-Todys, Tomasz Wołkowicz
hCoV-19/Poland/PZH-GUM-7267/2022	EPI_ISL_9266911	2022-01-08	Laboratorium Diagnostyczne Maklab Łęczna	1. Tricity SARS-CoV-2 sequencing consortium: University of Gdansk, Medical University of Gdansk, Vaxican Ltd., Invicta Ltd. 2. National Institute of Public Health - National Institute of Hygiene, Warsaw, Poland	Maciej Kosinski, Celina Cybulska, Krystyna Bienkowska Szewczyk, Maciej Grzybek, Karolina Gackowska, Marcin Lubocki, Katarzyna Groth, Lukasz Rabalski, Katarzyna Zacharczuk, Magdalena Nowakowska, Małgorzata Sadkowska-Todys, Tomasz Wołkowicz
hCoV-19/Poland/PZH-GUM-7165/2022	EPI_ISL_9266834	2022-01-03	Laboratorium Diagnostyczne Centrum Medycznego Luxmed	1. Tricity SARS-CoV-2 sequencing consortium: University of Gdansk, Medical University of Gdansk, Vaxican Ltd., Invicta Ltd. 2. National Institute of Public Health - National Institute of Hygiene, Warsaw, Poland	Maciej Kosinski, Celina Cybulska, Krystyna Bienkowska Szewczyk, Maciej Grzybek, Karolina Gackowska, Marcin Lubocki, Katarzyna Groth, Lukasz Rabalski, Katarzyna Zacharczuk, Magdalena Nowakowska, Małgorzata Sadkowska-Todys, Tomasz Wołkowicz
hCoV-19/Poland/PZH-GUM-7179/2022	EPI_ISL_9266847	2022-01-04	Laboratorium Diagnostyczne Centrum Medycznego Luxmed	1. Tricity SARS-CoV-2 sequencing consortium: University of Gdansk, Medical University of Gdansk, Vaxican Ltd., Invicta Ltd. 2. National Institute of Public Health - National Institute of Hygiene, Warsaw, Poland	Maciej Kosinski, Celina Cybulska, Krystyna Bienkowska Szewczyk, Maciej Grzybek, Karolina Gackowska, Marcin Lubocki, Katarzyna Groth, Lukasz Rabalski, Katarzyna Zacharczuk, Magdalena Nowakowska, Małgorzata Sadkowska-Todys, Tomasz Wołkowicz
hCoV-19/Poland/PZH-GUM-7182/2022	EPI_ISL_9266850	2022-01-04	Laboratorium Diagnostyczne Genomika	1. Tricity SARS-CoV-2 sequencing consortium: University of Gdansk, Medical University of Gdansk, Vaxican Ltd., Invicta Ltd. 2. National Institute of Public Health - National Institute of Hygiene, Warsaw, Poland	Maciej Kosinski, Celina Cybulska, Krystyna Bienkowska Szewczyk, Maciej Grzybek, Karolina Gackowska, Marcin Lubocki, Katarzyna Groth, Lukasz Rabalski, Katarzyna Zacharczuk, Magdalena Nowakowska, Małgorzata Sadkowska-Todys, Tomasz Wołkowicz
hCoV-19/Poland/PZH-GUM-7219/2022	EPI_ISL_9266875	2022-01-07	Laboratorium Genetyczne Alab Plus Sp. z o.o.	1. Tricity SARS-CoV-2 sequencing consortium: University of Gdansk, Medical University of Gdansk, Vaxican Ltd., Invicta Ltd. 2. National Institute of Public Health - National Institute of Hygiene, Warsaw, Poland	Maciej Kosinski, Celina Cybulska, Krystyna Bienkowska Szewczyk, Maciej Grzybek, Karolina Gackowska, Marcin Lubocki, Katarzyna Groth, Lukasz Rabalski, Katarzyna Zacharczuk, Magdalena Nowakowska, Małgorzata Sadkowska-Todys, Tomasz Wołkowicz
hCoV-19/Poland/PZH-GUM-7239/2022	EPI_ISL_9266891	2022-01-08	Laboratorium Diagnostyczne Maklab Łęczna	1. Tricity SARS-CoV-2 sequencing consortium: University of Gdansk, Medical University of Gdansk, Vaxican Ltd., Invicta Ltd. 2. National Institute of Public Health - National Institute of Hygiene, Warsaw, Poland	Maciej Kosinski, Celina Cybulska, Krystyna Bienkowska Szewczyk, Maciej Grzybek, Karolina Gackowska, Marcin Lubocki, Katarzyna Groth, Lukasz Rabalski, Katarzyna Zacharczuk, Magdalena Nowakowska, Małgorzata Sadkowska-Todys, Tomasz Wołkowicz
hCoV-19/Poland/PZH-GUM-7290/2022	EPI_ISL_9266931	2022-01-08	DL OBM WSSE w Lublinie	1. Tricity SARS-CoV-2 sequencing consortium: University of Gdansk, Medical University of Gdansk, Vaxican Ltd., Invicta Ltd. 2. National Institute of Public Health - National Institute of Hygiene, Warsaw, Poland	Maciej Kosinski, Celina Cybulska, Krystyna Bienkowska Szewczyk, Maciej Grzybek, Karolina Gackowska, Marcin Lubocki, Katarzyna Groth, Lukasz Rabalski, Katarzyna Zacharczuk, Magdalena Nowakowska, Małgorzata Sadkowska-Todys, Tomasz Wołkowicz
hCoV-19/Poland/PZH-GUM-7169/2022	EPI_ISL_9266838	2022-01-03	Laboratorium Diagnostyczne Centrum Medycznego Luxmed	1. Tricity SARS-CoV-2 sequencing consortium: University of Gdansk, Medical University of Gdansk, Vaxican Ltd., Invicta Ltd. 2. National Institute of Public Health - National Institute of Hygiene, Warsaw, Poland	Maciej Kosinski, Celina Cybulska, Krystyna Bienkowska Szewczyk, Maciej Grzybek, Karolina Gackowska, Marcin Lubocki, Katarzyna Groth, Lukasz Rabalski, Katarzyna Zacharczuk, Magdalena Nowakowska, Małgorzata Sadkowska-Todys, Tomasz Wołkowicz
hCoV-19/Poland/PZH-GUM-7567/2022	EPI_ISL_9267159	2022-01-15	Polski Bank Komórek Macierzystych S.A. - Diagnostyka Sp. z o. o.	1. Tricity SARS-CoV-2 sequencing consortium: University of Gdansk, Medical University of Gdansk, Vaxican Ltd., Invicta Ltd. 2. National Institute of Public Health - National Institute of Hygiene, Warsaw, Poland	Maciej Kosinski, Celina Cybulska, Krystyna Bienkowska Szewczyk, Maciej Grzybek, Karolina Gackowska, Marcin Lubocki, Katarzyna Groth, Lukasz Rabalski, Katarzyna Zacharczuk, Magdalena Nowakowska, Małgorzata Sadkowska-Todys, Tomasz Wołkowicz
hCoV-19/Poland/PZH-GUM-7235/2022	EPI_ISL_9266887	2022-01-07	Laboratorium badawczo-rozwojowe VITAGENUM	1. Tricity SARS-CoV-2 sequencing consortium: University of Gdansk, Medical University of Gdansk, Vaxican Ltd., Invicta Ltd. 2. National Institute of Public Health - National Institute of Hygiene, Warsaw, Poland	Maciej Kosinski, Celina Cybulska, Krystyna Bienkowska Szewczyk, Maciej Grzybek, Karolina Gackowska, Marcin Lubocki, Katarzyna Groth, Lukasz Rabalski, Katarzyna Zacharczuk, Magdalena Nowakowska, Małgorzata Sadkowska-Todys, Tomasz Wołkowicz
hCoV-19/Poland/PZH-GUM-7206/2022	EPI_ISL_9266866	2022-01-06	Laboratorium Diagnostyczne Maklab Łęczna	1. Tricity SARS-CoV-2 sequencing consortium: University of Gdansk, Medical University of Gdansk, Vaxican Ltd., Invicta Ltd. 2. National Institute of Public Health - National Institute of Hygiene, Warsaw, Poland	Maciej Kosinski, Celina Cybulska, Krystyna Bienkowska Szewczyk, Maciej Grzybek, Karolina Gackowska, Marcin Lubocki, Katarzyna Groth, Lukasz Rabalski, Katarzyna Zacharczuk, Magdalena Nowakowska, Małgorzata Sadkowska-Todys, Tomasz Wołkowicz
hCoV-19/Poland/PZH-GUM-7282/2022	EPI_ISL_9266925	2022-01-07	DL OBM WSSE w Lublinie	1. Tricity SARS-CoV-2 sequencing consortium: University of Gdansk, Medical University of Gdansk, Vaxican Ltd., Invicta Ltd. 2. National Institute of Public Health - National Institute of Hygiene, Warsaw, Poland	Maciej Kosinski, Celina Cybulska, Krystyna Bienkowska Szewczyk, Maciej Grzybek, Karolina Gackowska, Marcin Lubocki, Katarzyna Groth, Lukasz Rabalski, Katarzyna Zacharczuk, Magdalena Nowakowska, Małgorzata Sadkowska-Todys, Tomasz Wołkowicz
hCoV-19/Poland/PZH-GUM-7280/2022	EPI_ISL_9266924	2022-01-09	Laboratorium Genetyczne Alab Plus Sp. z o.o.	1. Tricity SARS-CoV-2 sequencing consortium: University of Gdansk, Medical University of Gdansk, Vaxican Ltd., Invicta Ltd. 2. National Institute of Public Health - National Institute of Hygiene, Warsaw, Poland	Maciej Kosinski, Celina Cybulska, Krystyna Bienkowska Szewczyk, Maciej Grzybek, Karolina Gackowska, Marcin Lubocki, Katarzyna Groth, Lukasz Rabalski, Katarzyna Zacharczuk, Magdalena Nowakowska, Małgorzata Sadkowska-Todys, Tomasz Wołkowicz
hCoV-19/Poland/PZH-GUM-7243/2022	EPI_ISL_9266894	2022-01-07	Laboratorium badawczo-rozwojowe VITAGENUM	1. Tricity SARS-CoV-2 sequencing consortium: University of Gdansk, Medical University of Gdansk, Vaxican Ltd., Invicta Ltd. 2. National Institute of Public Health - National Institute of Hygiene, Warsaw, Poland	Maciej Kosinski, Celina Cybulska, Krystyna Bienkowska Szewczyk, Maciej Grzybek, Karolina Gackowska, Marcin Lubocki, Katarzyna Groth, Lukasz Rabalski, Katarzyna Zacharczuk, Magdalena Nowakowska, Małgorzata Sadkowska-Todys, Tomasz Wołkowicz
hCoV-19/Poland/PZH-GUM-7274/2022	EPI_ISL_9266918	2022-01-09	Laboratorium Diagnostyczne Maklab Łęczna	1. Tricity SARS-CoV-2 sequencing consortium: University of Gdansk, Medical University of Gdansk, Vaxican Ltd., Invicta Ltd. 2. National Institute of Public Health - National Institute of Hygiene, Warsaw, Poland	Maciej Kosinski, Celina Cybulska, Krystyna Bienkowska Szewczyk, Maciej Grzybek, Karolina Gackowska, Marcin Lubocki, Katarzyna Groth, Lukasz Rabalski, Katarzyna Zacharczuk, Magdalena Nowakowska, Małgorzata Sadkowska-Todys, Tomasz Wołkowicz
hCoV-19/Poland/PZH-GUM-7732/2022	EPI_ISL_9267314	2022-01-11	Wojewódzki Szpital Zakaźny w Warszawie	1. Tricity SARS-CoV-2 sequencing consortium: University of Gdansk, Medical University of Gdansk, Vaxican Ltd., Invicta Ltd. 2. National Institute of Public Health - National Institute of Hygiene, Warsaw, Poland	Maciej Kosinski, Celina Cybulska, Krystyna Bienkowska Szewczyk, Maciej Grzybek, Karolina Gackowska, Marcin Lubocki, Katarzyna Groth, Lukasz Rabalski, Katarzyna Zacharczuk, Magdalena Nowakowska, Małgorzata Sadkowska-Todys, Tomasz Wołkowicz
hCoV-19/Poland/PZH-GUM-7288/2022	EPI_ISL_9266929	2022-01-03	Medyczne Laboratorium Diagnostyczne COZL im. św. Jana z Dukli	1. Tricity SARS-CoV-2 sequencing consortium: University of Gdansk, Medical University of Gdansk, Vaxican Ltd., Invicta Ltd. 2. National Institute of Public Health - National Institute of Hygiene, Warsaw, Poland	Maciej Kosinski, Celina Cybulska, Krystyna Bienkowska Szewczyk, Maciej Grzybek, Karolina Gackowska, Marcin Lubocki, Katarzyna Groth, Lukasz Rabalski, Katarzyna Zacharczuk, Magdalena Nowakowska, Małgorzata Sadkowska-Todys, Tomasz Wołkowicz
hCoV-19/Poland/PZH-GUM-7218/2022	EPI_ISL_9274768	2022-01-07	Laboratorium Diagnostyczne Centrum Medycznego Luxmed	1. Tricity SARS-CoV-2 sequencing consortium: University of Gdansk, Medical University of Gdansk, Vaxican Ltd., Invicta Ltd. 2. National Institute of Public Health - National Institute of Hygiene, Warsaw, Poland	Maciej Kosinski, Celina Cybulska, Krystyna Bienkowska Szewczyk, Maciej Grzybek, Karolina Gackowska, Marcin Lubocki, Katarzyna Groth, Lukasz Rabalski, Katarzyna Zacharczuk, Magdalena Nowakowska, Małgorzata Sadkowska-Todys, Tomasz Wołkowicz
hCoV-19/Poland/Kce-886/2022	EPI_ISL_9275180	2022-01-25	Laboratorium Medyczne GynCentrum – Oddział Sosnowiec	Wojewódzka Stacja Sanitarno-Epidemiologiczna w Katowicach	Beata Rozwadowska, Marta Albertyńska, Agata Chajda, Elżbieta Bartkowiak, Adrian Miara
hCoV-19/Poland/PZH-GUM-7200/2022	EPI_ISL_9274765	2022-01-05	Laboratorium Genetyczne Alab Plus Sp. z o.o.	1. Tricity SARS-CoV-2 sequencing consortium: University of Gdansk, Medical University of Gdansk, Vaxican Ltd., Invicta Ltd. 2. National Institute of Public Health - National Institute of Hygiene, Warsaw, Poland	Maciej Kosinski, Celina Cybulska, Krystyna Bienkowska Szewczyk, Maciej Grzybek, Karolina Gackowska, Marcin Lubocki, Katarzyna Groth, Lukasz Rabalski, Katarzyna Zacharczuk, Magdalena Nowakowska, Małgorzata Sadkowska-Todys, Tomasz Wołkowicz
hCoV-19/India/WB-INSACOG-1930301670728/2021	EPI_ISL_9551246	2021-12-27	INSACOG-WB	National Institute of Biomedical Genomics – INSACOG	Arindam Maitra, Bhaswati Bandyopadhyay, Nidhan Kumar Biswas, Tamal Ghosh, Sreedhar Chinnaswamy, Ajay Chakraborti, Saumitra Das
hCoV-19/India/WB-INSACOG-1931502639089/2021	EPI_ISL_9551237	2021-12-30	INSACOG-WB	National Institute of Biomedical Genomics – INSACOG	Arindam Maitra, Bhaswati Bandyopadhyay, Nidhan Kumar Biswas, Tamal Ghosh, Sreedhar Chinnaswamy, Ajay Chakraborti, Saumitra Das
hCoV-19/India/WB-INSACOG-1930301679374/2021	EPI_ISL_9551009	2021-12-29	INSACOG-WB	National Institute of Biomedical Genomics – INSACOG	Arindam Maitra, Bhaswati Bandyopadhyay, Nidhan Kumar Biswas, Tamal Ghosh, Sreedhar Chinnaswamy, Ajay Chakraborti, Saumitra Das
hCoV-19/India/WB-INSACOG-1930301691641/2021	EPI_ISL_9550691	2021-12-31	INSACOG-WB	National Institute of Biomedical Genomics – INSACOG	Arindam Maitra, Bhaswati Bandyopadhyay, Nidhan Kumar Biswas, Tamal Ghosh, Sreedhar Chinnaswamy, Ajay Chakraborti, Saumitra Das
hCoV-19/India/WB-INSACOG-1930301698165/2022	EPI_ISL_9551319	2022-01-01	INSACOG-WB	National Institute of Biomedical Genomics – INSACOG	Arindam Maitra, Bhaswati Bandyopadhyay, Nidhan Kumar Biswas, Tamal Ghosh, Sreedhar Chinnaswamy, Ajay Chakraborti, Saumitra Das
hCoV-19/India/WB-INSACOG-1931502636011/2021	EPI_ISL_9550786	2021-12-29	INSACOG-WB	National Institute of Biomedical Genomics – INSACOG	Arindam Maitra, Bhaswati Bandyopadhyay, Nidhan Kumar Biswas, Tamal Ghosh, Sreedhar Chinnaswamy, Ajay Chakraborti, Saumitra Das
hCoV-19/India/WB-INSACOG-1931502643380/2021	EPI_ISL_9550815	2021-12-30	INSACOG-WB	National Institute of Biomedical Genomics – INSACOG	Arindam Maitra, Bhaswati Bandyopadhyay, Nidhan Kumar Biswas, Tamal Ghosh, Sreedhar Chinnaswamy, Ajay Chakraborti, Saumitra Das
hCoV-19/India/WB-INSACOG-1931502637284/2021	EPI_ISL_9550915	2021-12-29	INSACOG-WB	National Institute of Biomedical Genomics – INSACOG	Arindam Maitra, Bhaswati Bandyopadhyay, Nidhan Kumar Biswas, Tamal Ghosh, Sreedhar Chinnaswamy, Ajay Chakraborti, Saumitra Das
hCoV-19/India/WB-INSACOG-1930301685924/2021	EPI_ISL_9551220	2021-12-31	INSACOG-WB	National Institute of Biomedical Genomics – INSACOG	Arindam Maitra, Bhaswati Bandyopadhyay, Nidhan Kumar Biswas, Tamal Ghosh, Sreedhar Chinnaswamy, Ajay Chakraborti, Saumitra Das
hCoV-19/India/WB-INSACOG-1931502641414/2021	EPI_ISL_9550802	2021-12-30	INSACOG-WB	National Institute of Biomedical Genomics – INSACOG	Arindam Maitra, Bhaswati Bandyopadhyay, Nidhan Kumar Biswas, Tamal Ghosh, Sreedhar Chinnaswamy, Ajay Chakraborti, Saumitra Das
hCoV-19/India/WB-INSACOG-1931502627495/2021	EPI_ISL_9550968	2021-12-28	INSACOG-WB	National Institute of Biomedical Genomics – INSACOG	Arindam Maitra, Bhaswati Bandyopadhyay, Nidhan Kumar Biswas, Tamal Ghosh, Sreedhar Chinnaswamy, Ajay Chakraborti, Saumitra Das
hCoV-19/India/WB-INSACOG-1931502636365/2021	EPI_ISL_9550912	2021-12-29	INSACOG-WB	National Institute of Biomedical Genomics – INSACOG	Arindam Maitra, Bhaswati Bandyopadhyay, Nidhan Kumar Biswas, Tamal Ghosh, Sreedhar Chinnaswamy, Ajay Chakraborti, Saumitra Das
hCoV-19/India/WB-INSACOG-1930301703713/2022	EPI_ISL_9551323	2022-01-02	INSACOG-WB	National Institute of Biomedical Genomics – INSACOG	Arindam Maitra, Bhaswati Bandyopadhyay, Nidhan Kumar Biswas, Tamal Ghosh, Sreedhar Chinnaswamy, Ajay Chakraborti, Saumitra Das
hCoV-19/India/WB-INSACOG-1931502629515/2021	EPI_ISL_9550896	2021-12-28	INSACOG-WB	National Institute of Biomedical Genomics – INSACOG	Arindam Maitra, Bhaswati Bandyopadhyay, Nidhan Kumar Biswas, Tamal Ghosh, Sreedhar Chinnaswamy, Ajay Chakraborti, Saumitra Das
hCoV-19/India/WB-INSACOG-1931502633781/2021	EPI_ISL_9550782	2021-12-29	INSACOG-WB	National Institute of Biomedical Genomics – INSACOG	Arindam Maitra, Bhaswati Bandyopadhyay, Nidhan Kumar Biswas, Tamal Ghosh, Sreedhar Chinnaswamy, Ajay Chakraborti, Saumitra Das
hCoV-19/India/WB-INSACOG-1931502630248/2021	EPI_ISL_9550809	2021-12-29	INSACOG-WB	National Institute of Biomedical Genomics – INSACOG	Arindam Maitra, Bhaswati Bandyopadhyay, Nidhan Kumar Biswas, Tamal Ghosh, Sreedhar Chinnaswamy, Ajay Chakraborti, Saumitra Das
hCoV-19/India/MH-INSACOG-1930301691643/2021	EPI_ISL_9550681	2021-12-31	INSACOG-WB	National Institute of Biomedical Genomics – INSACOG	Arindam Maitra, Bhaswati Bandyopadhyay, Nidhan Kumar Biswas, Tamal Ghosh, Sreedhar Chinnaswamy, Ajay Chakraborti, Saumitra Das
hCoV-19/India/WB-INSACOG-1931502631365/2021	EPI_ISL_9550974	2021-12-29	INSACOG-WB	National Institute of Biomedical Genomics – INSACOG	Arindam Maitra, Bhaswati Bandyopadhyay, Nidhan Kumar Biswas, Tamal Ghosh, Sreedhar Chinnaswamy, Ajay Chakraborti, Saumitra Das
hCoV-19/India/WB-INSACOG-1930301678914/2021	EPI_ISL_9551011	2021-12-29	INSACOG-WB	National Institute of Biomedical Genomics – INSACOG	Arindam Maitra, Bhaswati Bandyopadhyay, Nidhan Kumar Biswas, Tamal Ghosh, Sreedhar Chinnaswamy, Ajay Chakraborti, Saumitra Das
hCoV-19/India/WB-INSACOG-1931502625555/2021	EPI_ISL_9550966	2021-12-28	INSACOG-WB	National Institute of Biomedical Genomics – INSACOG	Arindam Maitra, Bhaswati Bandyopadhyay, Nidhan Kumar Biswas, Tamal Ghosh, Sreedhar Chinnaswamy, Ajay Chakraborti, Saumitra Das
hCoV-19/India/WB-INSACOG-1931502631156/2021	EPI_ISL_9550973	2021-12-29	INSACOG-WB	National Institute of Biomedical Genomics – INSACOG	Arindam Maitra, Bhaswati Bandyopadhyay, Nidhan Kumar Biswas, Tamal Ghosh, Sreedhar Chinnaswamy, Ajay Chakraborti, Saumitra Das
hCoV-19/India/WB-INSACOG-193150264718/2021	EPI_ISL_9550811	2021-12-29	INSACOG-WB	National Institute of Biomedical Genomics – INSACOG	Arindam Maitra, Bhaswati Bandyopadhyay, Nidhan Kumar Biswas, Tamal Ghosh, Sreedhar Chinnaswamy, Ajay Chakraborti, Saumitra Das
hCoV-19/India/WB-INSACOG-1930301691771/2022	EPI_ISL_9551224	2022-01-01	INSACOG-WB	National Institute of Biomedical Genomics – INSACOG	Arindam Maitra, Bhaswati Bandyopadhyay, Nidhan Kumar Biswas, Tamal Ghosh, Sreedhar Chinnaswamy, Ajay Chakraborti, Saumitra Das
hCoV-19/India/WB-INSACOG-1931502626882/2021	EPI_ISL_9550725	2021-12-28	INSACOG-WB	National Institute of Biomedical Genomics – INSACOG	Arindam Maitra, Bhaswati Bandyopadhyay, Nidhan Kumar Biswas, Tamal Ghosh, Sreedhar Chinnaswamy, Ajay Chakraborti, Saumitra Das
hCoV-19/Poland/Kce-1220/2022	EPI_ISL_9551718	2022-01-31	Laboratorium Medyczne GynCentrum – Oddzial Sosnowiec	Wojewódzka Stacja Sanitarno-Epidemiologiczna w Katowicach	Beata Rozwadowska, Marta Albertynska, Agata Chajda, Elzbieta Bartkowiak, Adrian Miara
hCoV-19/Israel/ICH-741115535/2022	EPI_ISL_9286016	2022-01-22	Clinical Microbiology Laboratory, Tel Aviv Sourasky Medical Center	Clinical Microbiology Laboratory, Tel Aviv Sourasky Medical Center	Katya Levytskyi, Orly Eshel, Ora Halutz, Alon Ziv, Lior Handler, Goel Morad, Amos Adler
hCoV-19/SriLanka/aicbu4154/2022	EPI_ISL_9285971	2022-01-23	Allergy, Immunology and Cell Biology Unit (AICBU)	Allergy, Immunology and Cell Biology Unit (AICBU)	Chandima Jeewandara, Deshni Jayathilaka, Farha Bary, Heshan Kuruppu, Tibutius Thanesh, Dumni Guasinghe, Dinuka Ariyaratne, Ayesha Wijesinghe, Diyanath Ranasinghe, Gathsaurie Neelika Malavige
hCoV-19/Israel/ICH-741115624/2022	EPI_ISL_9286049	2022-01-25	Clinical Microbiology Laboratory, Tel Aviv Sourasky Medical Center	Clinical Microbiology Laboratory, Tel Aviv Sourasky Medical Center	Katya Levytskyi, Orly Eshel, Ora Halutz, Alon Ziv, Lior Handler, Goel Morad, Amos Adler
hCoV-19/Israel/ICH-741115803/2022	EPI_ISL_9286108	2022-01-24	Clinical Microbiology Laboratory, Tel Aviv Sourasky Medical Center	Clinical Microbiology Laboratory, Tel Aviv Sourasky Medical Center	Katya Levytskyi, Orly Eshel, Ora Halutz, Alon Ziv, Lior Handler, Goel Morad, Amos Adler
hCoV-19/Israel/ICH-741115862/2022	EPI_ISL_9286127	2022-01-23	Clinical Microbiology Laboratory, Tel Aviv Sourasky Medical Center	Clinical Microbiology Laboratory, Tel Aviv Sourasky Medical Center	Katya Levytskyi, Orly Eshel, Ora Halutz, Alon Ziv, Lior Handler, Goel Morad, Amos Adler
hCoV-19/Israel/ICH-741115825/2022	EPI_ISL_9286116	2022-01-23	Clinical Microbiology Laboratory, Tel Aviv Sourasky Medical Center	Clinical Microbiology Laboratory, Tel Aviv Sourasky Medical Center	Katya Levytskyi, Orly Eshel, Ora Halutz, Alon Ziv, Lior Handler, Goel Morad, Amos Adler
hCoV-19/Israel/ICH-741115793/2022	EPI_ISL_9286101	2022-01-24	Clinical Microbiology Laboratory, Tel Aviv Sourasky Medical Center	Clinical Microbiology Laboratory, Tel Aviv Sourasky Medical Center	Katya Levytskyi, Orly Eshel, Ora Halutz, Alon Ziv, Lior Handler, Goel Morad, Amos Adler
hCoV-19/Poland/PZH-GUM-9361/2022	EPI_ISL_9569894	2022-01-22	Diagnostyka Sp. z o.o. Gdańsk	1. Tricity SARS-CoV-2 sequencing consortium: University of Gdansk, Medical University of Gdansk, Vaxican Ltd., Invicta Ltd. 2. National Institute of Public Health - National Institute of Hygiene, Warsaw, Poland	Maciej Kosinski, Celina Cybulska, Krystyna Bienkowska Szewczyk, Maciej Grzybek, Karolina Gackowska, Marcin Lubocki, Katarzyna Groth, Lukasz Rabalski, Katarzyna Zacharczuk, Magdalena Nowakowska, Małgorzata Sadkowska-Todys, Tomasz Wołkowicz
hCoV-19/SriLanka/aicbu4229/2022	EPI_ISL_9570839	2022-01-28	Allergy, Immunology and Cell Biology Unit (AICBU)	Allergy, Immunology and Cell Biology Unit (AICBU)	Chandima Jeewandara, Deshni Jayathilaka, Farha Bary, Heshan Kuruppu, Tibutius Thanesh, Dumni Guasinghe, Dinuka Ariyaratne, Ayesha Wijesinghe, Diyanath Ranasinghe, Gathsaurie Neelika Malavige
hCoV-19/SriLanka/aicbu4333/2022	EPI_ISL_9570763	2022-01-21	Allergy, Immunology and Cell Biology Unit (AICBU)	Allergy, Immunology and Cell Biology Unit (AICBU)	Chandima Jeewandara, Deshni Jayathilaka, Farha Bary, Heshan Kuruppu, Tibutius Thanesh, Dumni Guasinghe, Dinuka Ariyaratne, Ayesha Wijesinghe, Diyanath Ranasinghe, Gathsaurie Neelika Malavige
hCoV-19/SouthAfrica/NCV371/2022	EPI_ISL_9313505	2022-01-07	National Health Laboratory Services, Virology	National Health Laboratory Services, Virology	Kathleen Subramoney, Nkhensani Mtileni, Avani Bharuthram, Florette K. Treurnicht
hCoV-19/India/KA-RFNB-4439/2022	EPI_ISL_9329959	2022-01	APOLLO HEALTH AND LIFESTYLE LTD	National Center for Biological Sciences, TIFR - Rockefeller Foundation	Darshan Sreenivas,Bhagyashree Madhav Shelar,Kathirvel Kandasamy,Lakshminarayanan CP,Awadhesh Pandit,Satyajit Mayor,Uma Ramakrishnan,Dimple Notani
hCoV-19/India/KA-RFNB-4396/2022	EPI_ISL_9329945	2022-01	APOLLO HEALTH AND LIFESTYLE LTD	National Center for Biological Sciences, TIFR - Rockefeller Foundation	Darshan Sreenivas,Bhagyashree Madhav Shelar,Kathirvel Kandasamy,Lakshminarayanan CP,Awadhesh Pandit,Satyajit Mayor,Uma Ramakrishnan,Dimple Notani
hCoV-19/India/KA-RFNB-4419/2022	EPI_ISL_9329955	2022-01	APOLLO HEALTH AND LIFESTYLE LTD	National Center for Biological Sciences, TIFR - Rockefeller Foundation	Darshan Sreenivas,Bhagyashree Madhav Shelar,Kathirvel Kandasamy,Lakshminarayanan CP,Awadhesh Pandit,Satyajit Mayor,Uma Ramakrishnan,Dimple Notani
hCoV-19/Germany/BW-FR2781/2022	EPI_ISL_9324100	2022-01-17	Institute of Virology, Medical Center, University of Freiburg, Freiburg, Germany	Institute of Virology, Clinial Virus Genomics, Medical Center, University of Freiburg, Freiburg, Germany	Jonas Fuchs, Lisa Gutbrod, Lena Jaki, Marcus Panning
hCoV-19/India/KA-RFNB-4327/2022	EPI_ISL_9329920	2022-01	APOLLO HEALTH AND LIFESTYLE LTD	National Center for Biological Sciences, TIFR - Rockefeller Foundation	Darshan Sreenivas,Bhagyashree Madhav Shelar,Kathirvel Kandasamy,Lakshminarayanan CP,Awadhesh Pandit,Satyajit Mayor,Uma Ramakrishnan,Dimple Notani
hCoV-19/India/KA-RFNB-3931/2022	EPI_ISL_9329622	2022-01-12	BANGALORE BAPTIST HOSPITAL	National Center for Biological Sciences, TIFR - Rockefeller Foundation	Darshan Sreenivas,Bhagyashree Madhav Shelar,Kathirvel Kandasamy,Lakshminarayanan CP,Awadhesh Pandit,Satyajit Mayor,Uma Ramakrishnan,Dimple Notani
hCoV-19/India/KA-RFNB-3787/2022	EPI_ISL_9329549	2022-01	APOLLO HEALTH AND LIFESTYLE LTD	National Center for Biological Sciences, TIFR - Rockefeller Foundation	Darshan Sreenivas,Bhagyashree Madhav Shelar,Kathirvel Kandasamy,Lakshminarayanan CP,Awadhesh Pandit,Satyajit Mayor,Uma Ramakrishnan,Dimple Notani
hCoV-19/India/KA-RFNB-3909/2022	EPI_ISL_9329610	2022-01	APOLLO HEALTH AND LIFESTYLE LTD	National Center for Biological Sciences, TIFR - Rockefeller Foundation	Darshan Sreenivas,Bhagyashree Madhav Shelar,Kathirvel Kandasamy,Lakshminarayanan CP,Awadhesh Pandit,Satyajit Mayor,Uma Ramakrishnan,Dimple Notani
hCoV-19/India/KA-RFNB-4328/2022	EPI_ISL_9329921	2022-01	APOLLO HEALTH AND LIFESTYLE LTD	National Center for Biological Sciences, TIFR - Rockefeller Foundation	Darshan Sreenivas,Bhagyashree Madhav Shelar,Kathirvel Kandasamy,Lakshminarayanan CP,Awadhesh Pandit,Satyajit Mayor,Uma Ramakrishnan,Dimple Notani
hCoV-19/India/KA-RFNB-4334/2022	EPI_ISL_9329922	2022-01	APOLLO HEALTH AND LIFESTYLE LTD	National Center for Biological Sciences, TIFR - Rockefeller Foundation	Darshan Sreenivas,Bhagyashree Madhav Shelar,Kathirvel Kandasamy,Lakshminarayanan CP,Awadhesh Pandit,Satyajit Mayor,Uma Ramakrishnan,Dimple Notani
hCoV-19/India/KA-RFNB-3775/2022	EPI_ISL_9329543	2022-01	APOLLO HEALTH AND LIFESTYLE LTD	National Center for Biological Sciences, TIFR - Rockefeller Foundation	Darshan Sreenivas,Bhagyashree Madhav Shelar,Kathirvel Kandasamy,Lakshminarayanan CP,Awadhesh Pandit,Satyajit Mayor,Uma Ramakrishnan,Dimple Notani
hCoV-19/India/KA-RFNB-4306/2022	EPI_ISL_9329912	2022-01	APOLLO HEALTH AND LIFESTYLE LTD	National Center for Biological Sciences, TIFR - Rockefeller Foundation	Darshan Sreenivas,Bhagyashree Madhav Shelar,Kathirvel Kandasamy,Lakshminarayanan CP,Awadhesh Pandit,Satyajit Mayor,Uma Ramakrishnan,Dimple Notani
hCoV-19/India/KA-RFNB-3908/2022	EPI_ISL_9329609	2022-01	APOLLO HEALTH AND LIFESTYLE LTD	National Center for Biological Sciences, TIFR - Rockefeller Foundation	Darshan Sreenivas,Bhagyashree Madhav Shelar,Kathirvel Kandasamy,Lakshminarayanan CP,Awadhesh Pandit,Satyajit Mayor,Uma Ramakrishnan,Dimple Notani
hCoV-19/India/KA-RFNB-4343/2022	EPI_ISL_9329926	2022-01	APOLLO HEALTH AND LIFESTYLE LTD	National Center for Biological Sciences, TIFR - Rockefeller Foundation	Darshan Sreenivas,Bhagyashree Madhav Shelar,Kathirvel Kandasamy,Lakshminarayanan CP,Awadhesh Pandit,Satyajit Mayor,Uma Ramakrishnan,Dimple Notani
hCoV-19/India/KA-RFNB-4101/2022	EPI_ISL_9329764	2022-01	APOLLO HEALTH AND LIFESTYLE LTD	National Center for Biological Sciences, TIFR - Rockefeller Foundation	Darshan Sreenivas,Bhagyashree Madhav Shelar,Kathirvel Kandasamy,Lakshminarayanan CP,Awadhesh Pandit,Satyajit Mayor,Uma Ramakrishnan,Dimple Notani
hCoV-19/India/KA-RFNB-3770/2022	EPI_ISL_9329539	2022-01	APOLLO HEALTH AND LIFESTYLE LTD	National Center for Biological Sciences, TIFR - Rockefeller Foundation	Darshan Sreenivas,Bhagyashree Madhav Shelar,Kathirvel Kandasamy,Lakshminarayanan CP,Awadhesh Pandit,Satyajit Mayor,Uma Ramakrishnan,Dimple Notani
hCoV-19/India/KA-RFNB-3737/2022	EPI_ISL_9329515	2022-01	APOLLO HEALTH AND LIFESTYLE LTD	National Center for Biological Sciences, TIFR - Rockefeller Foundation	Darshan Sreenivas,Bhagyashree Madhav Shelar,Kathirvel Kandasamy,Lakshminarayanan CP,Awadhesh Pandit,Satyajit Mayor,Uma Ramakrishnan,Dimple Notani
hCoV-19/India/KA-RFNB-4145/2022	EPI_ISL_9329797	2022-01-19	BANGALORE BAPTIST HOSPITAL	National Center for Biological Sciences, TIFR - Rockefeller Foundation	Darshan Sreenivas,Bhagyashree Madhav Shelar,Kathirvel Kandasamy,Lakshminarayanan CP,Awadhesh Pandit,Satyajit Mayor,Uma Ramakrishnan,Dimple Notani
hCoV-19/India/KA-RFNB-3793/2022	EPI_ISL_9329554	2022-01	APOLLO HEALTH AND LIFESTYLE LTD	National Center for Biological Sciences, TIFR - Rockefeller Foundation	Darshan Sreenivas,Bhagyashree Madhav Shelar,Kathirvel Kandasamy,Lakshminarayanan CP,Awadhesh Pandit,Satyajit Mayor,Uma Ramakrishnan,Dimple Notani
hCoV-19/India/KA-RFNB-3769/2022	EPI_ISL_9329538	2022-01	APOLLO HEALTH AND LIFESTYLE LTD	National Center for Biological Sciences, TIFR - Rockefeller Foundation	Darshan Sreenivas,Bhagyashree Madhav Shelar,Kathirvel Kandasamy,Lakshminarayanan CP,Awadhesh Pandit,Satyajit Mayor,Uma Ramakrishnan,Dimple Notani
hCoV-19/India/KA-RFNB-4252/2022	EPI_ISL_9329887	2022-01	APOLLO HEALTH AND LIFESTYLE LTD	National Center for Biological Sciences, TIFR - Rockefeller Foundation	Darshan Sreenivas,Bhagyashree Madhav Shelar,Kathirvel Kandasamy,Lakshminarayanan CP,Awadhesh Pandit,Satyajit Mayor,Uma Ramakrishnan,Dimple Notani
hCoV-19/India/KA-RFNB-4056/2022	EPI_ISL_9329738	2022-01	APOLLO HEALTH AND LIFESTYLE LTD	National Center for Biological Sciences, TIFR - Rockefeller Foundation	Darshan Sreenivas,Bhagyashree Madhav Shelar,Kathirvel Kandasamy,Lakshminarayanan CP,Awadhesh Pandit,Satyajit Mayor,Uma Ramakrishnan,Dimple Notani
hCoV-19/India/KA-RFNB-3850/2022	EPI_ISL_9329587	2022-01	APOLLO HEALTH AND LIFESTYLE LTD	National Center for Biological Sciences, TIFR - Rockefeller Foundation	Darshan Sreenivas,Bhagyashree Madhav Shelar,Kathirvel Kandasamy,Lakshminarayanan CP,Awadhesh Pandit,Satyajit Mayor,Uma Ramakrishnan,Dimple Notani
hCoV-19/Botswana/R74B31_BHP_950272/2022	EPI_ISL_9342638	2022-01-12	Maun Reference Hospital laboratory	Botswana Harvard HIV Reference Laboratory	Sikhulile Moyo, Wonderful T. Choga, Dorcas Maruapula, Thongbotho Mphoyakgosi, Boitumelo J.L Zuze, Botshelo Radibe, Legodile Kooepile, Ontlametse T. Bareng, Sandra Maripe, Timothy Odirile Matsuokwane, Pamela Smith-Lawrence, Kgomotso Moruisi, Roger Shapiro, Shahin Lockman, Joseph Makhema, Mphaphi B. Mbulawa, Mosepele Mosepele, Simani Gaseitsiwe
hCoV-19/France/IDF-HMN-22012170790/2022	EPI_ISL_9340700	2022-01-11	BIO VSM LAB	Department of Virology, Henri Mondor University Hospital, Assistance Publique Hôpitaux de Paris, Université Paris-Est Créteil, INSERM U955	Christophe Rodriguez, Slim Fourati, Vanessa Demontant, Guillaume Gricourt, Melissa N'Debi, Alexandre Soulier, Elisabeth Trawinski, Jean-Michel Pawlotsky
hCoV-19/India/MH-CSIR-NEERI-barcode202/2022	EPI_ISL_9352397	2022-01-08	CSIR-NEERI, Nagpur Covid-19 Testing Lab	CSIR-NEERI, Nagpur Covid-19 Testing Lab	Krishna Khairnar et al.
hCoV-19/India/MH-CSIR-NEERI-barcode208/2022	EPI_ISL_9352403	2022-01-09	CSIR-NEERI, Nagpur Covid-19 Testing Lab	CSIR-NEERI, Nagpur Covid-19 Testing Lab	Krishna Khairnar et al.
hCoV-19/India/MH-CSIR-NEERI-barcode313/2022	EPI_ISL_9352434	2022-01-17	CSIR-NEERI, Nagpur Covid-19 Testing Lab	CSIR-NEERI, Nagpur Covid-19 Testing Lab	Krishna Khairnar et al.
hCoV-19/India/MH-CSIR-NEERI-barcode252/2022	EPI_ISL_9352613	2022-01-11	CSIR-NEERI, Nagpur Covid-19 Testing Lab	CSIR-NEERI, Nagpur Covid-19 Testing Lab	Krishna Khairnar et al.
hCoV-19/India/MH-CSIR-NEERI-barcode221/2022	EPI_ISL_9352581	2022-01-12	CSIR-NEERI, Nagpur Covid-19 Testing Lab	CSIR-NEERI, Nagpur Covid-19 Testing Lab	Krishna Khairnar et al.
hCoV-19/Belgium/Jessa_11-2204-005978ZOL/2022	EPI_ISL_9353777	2022-01-27	Ziekenhuis Oost-Limburg	Jessa	Severine Berden et al. on behalf of the Jessa_cmdLab
hCoV-19/Poland/PZH-UMB-11750/2022	EPI_ISL_9688281	2022-01-23	Laboratorium Diagnostyczno-Analityczne Poznań	1. Academic Center for Pathomorphological and Genetic-Molecular Diagnostics ltd, Bialystok, Poland 2. National Institute of Public Health - National Institute of Hygiene, Warsaw, Poland	Radosław Charkiewicz, Jacek Nikliński, Przemysław Biecek. Joanna Reszeć, Piotr Majewski, Anetta Sulewska, Piotr Karabowicz, Joanna Kiśluk, Janusz Dzięcioł, Konrad Raczkowski, Katarzyna Zacharczuk, Magdalena Nowakowska, Małgorzata Sadkowska-Todys, Tomasz Wołkowicz
hCoV-19/India/DL-ILBS-WGS3601/2022	EPI_ISL_9374567	2022-01-06	ILBS	ILBS	Ekta Gupta, Varun Suroliya, Pramod Gautam, Reshu Agarwal, Urvinder Kaur, Amit Pandey, Arjun Bhugra, Priya Singh, Chhagan Bihari Sharma, Shiv Kumar Sarin
hCoV-19/Israel/SMC-7039297/2022	EPI_ISL_9592294	2022-01-22	Shamir Medical Center (Asaf Harofe)	Shamir Medical Center (Asaf Harofe)	Nir Rainy,Chen Weiner,Reut Sorek Abramovich,Yevgeni Yegorov,Anna Vishnevsky,Patricia Benveniste-Lekovitz,Abu Hamad Ramzia,Adina Bar Chaim
hCoV-19/India/MH-RFIP08625/2021	EPI_ISL_9697807	2021-12-25	Dr Jariwala Laboratory & Diagnostics LLP, Mumbai	RF-IISER Pune	Krishanpal Karmodiya, Aurnab Ghose, Joy Merwin Monteiro
hCoV-19/India/MH-RFIP08665/2021	EPI_ISL_9697822	2021-12-23	Dr Jariwala Laboratory & Diagnostics LLP, Mumbai	RF-IISER Pune	Krishanpal Karmodiya, Aurnab Ghose, Joy Merwin Monteiro
hCoV-19/Indonesia/JK-NIHRD-WGS.22.01417/2022	EPI_ISL_9700102	2022-01-20	BBTKLPP Jakarta	National Institute of Health Research and Development	Fajar Nur Sulistiyohadi, Hana Apsari Pawestri, Subangkit, Kartika Dewi Puspa, Arie Ardiansyah Nugraha, Hartanti Dian Ikawati,Nur Ika Hariastuti, Putri Widia, Nelly Puspandari, Vivi Setiawaty
hCoV-19/India/MH-RFIP08465/2022	EPI_ISL_9697641	2022-01-19	HAD-Noble Hospital, Pune	RF-IISER Pune	Krishanpal Karmodiya, Aurnab Ghose, Joy Merwin Monteiro
hCoV-19/Nepal/NPHL-S-1059/2022	EPI_ISL_9388282	2022-01-05	Prasuti griha PCR Lab	National Public Health Laboratory	National Public Health Laboratory Team
hCoV-19/India/MH-RFIP08756/2022	EPI_ISL_9697680	2022-01-19	Noble Hospital, Pune	RF-IISER Pune	Krishanpal Karmodiya, Aurnab Ghose, Joy Merwin Monteiro
hCoV-19/India/MH-RFIP08416/2022	EPI_ISL_9697615	2022-01-19	HAD-Noble Hospital, Pune	RF-IISER Pune	Krishanpal Karmodiya, Aurnab Ghose, Joy Merwin Monteiro
hCoV-19/India/MH-RFIP08443/2022	EPI_ISL_9697630	2022-01-19	HAD-Noble Hospital, Pune	RF-IISER Pune	Krishanpal Karmodiya, Aurnab Ghose, Joy Merwin Monteiro
hCoV-19/Sweden/9529610264/2022	EPI_ISL_9696645	2022-01-23	Sweden/Vastragotaland/Unilabs	Unilabs/Eskilstuna/Sweden	Emma Arvidsson
hCoV-19/Sweden/1596293963/2022	EPI_ISL_9696646	2022-01-24	Sweden/Vastragotaland/Unilabs	Unilabs/Eskilstuna/Sweden	Emma Arvidsson
hCoV-19/Sweden/1596368063/2022	EPI_ISL_9696680	2022-01-24	Sweden/Vastragotaland/Unilabs	Unilabs/Eskilstuna/Sweden	Emma Arvidsson
hCoV-19/Sweden/1596308063/2022	EPI_ISL_9696683	2022-01-24	Sweden/Vastragotaland/Unilabs	Unilabs/Eskilstuna/Sweden	Emma Arvidsson
hCoV-19/Poland/PZH-GUM-8764/2022	EPI_ISL_9392243	2022-01-15	Instytut Genetyki Sądowej Sp. z o.o.	1. Tricity SARS-CoV-2 sequencing consortium: University of Gdansk, Medical University of Gdansk, Vaxican Ltd., Invicta Ltd. 2. National Institute of Public Health - National Institute of Hygiene, Warsaw, Poland	Maciej Kosinski, Celina Cybulska, Krystyna Bienkowska Szewczyk, Maciej Grzybek, Karolina Gackowska, Marcin Lubocki, Katarzyna Groth, Lukasz Rabalski, Katarzyna Zacharczuk, Magdalena Nowakowska, Małgorzata Sadkowska-Todys, Tomasz Wołkowicz
hCoV-19/Poland/PZH-GUM-8859/2022	EPI_ISL_9392327	2022-01-10	VITALABO Laboratoria Medyczne Sp. z o.o.	1. Tricity SARS-CoV-2 sequencing consortium: University of Gdansk, Medical University of Gdansk, Vaxican Ltd., Invicta Ltd. 2. National Institute of Public Health - National Institute of Hygiene, Warsaw, Poland	Maciej Kosinski, Celina Cybulska, Krystyna Bienkowska Szewczyk, Maciej Grzybek, Karolina Gackowska, Marcin Lubocki, Katarzyna Groth, Lukasz Rabalski, Katarzyna Zacharczuk, Magdalena Nowakowska, Małgorzata Sadkowska-Todys, Tomasz Wołkowicz
hCoV-19/Poland/PZH-GUM-9014/2022	EPI_ISL_9392462	2022-01-16	Laboratorium Medyczne Synevo Wrocław	1. Tricity SARS-CoV-2 sequencing consortium: University of Gdansk, Medical University of Gdansk, Vaxican Ltd., Invicta Ltd. 2. National Institute of Public Health - National Institute of Hygiene, Warsaw, Poland	Maciej Kosinski, Celina Cybulska, Krystyna Bienkowska Szewczyk, Maciej Grzybek, Karolina Gackowska, Marcin Lubocki, Katarzyna Groth, Lukasz Rabalski, Katarzyna Zacharczuk, Magdalena Nowakowska, Małgorzata Sadkowska-Todys, Tomasz Wołkowicz
hCoV-19/Poland/PZH-GUM-8824/2022	EPI_ISL_9392298	2022-01-16	Regionalny Szpital Specjalistyczny w Grudziądzu	1. Tricity SARS-CoV-2 sequencing consortium: University of Gdansk, Medical University of Gdansk, Vaxican Ltd., Invicta Ltd. 2. National Institute of Public Health - National Institute of Hygiene, Warsaw, Poland	Maciej Kosinski, Celina Cybulska, Krystyna Bienkowska Szewczyk, Maciej Grzybek, Karolina Gackowska, Marcin Lubocki, Katarzyna Groth, Lukasz Rabalski, Katarzyna Zacharczuk, Magdalena Nowakowska, Małgorzata Sadkowska-Todys, Tomasz Wołkowicz
hCoV-19/Poland/PZH-GUM-8415/2022	EPI_ISL_9375729	2022-01-19	Genloxa Sp. z o.o	1. Tricity SARS-CoV-2 sequencing consortium: University of Gdansk, Medical University of Gdansk, Vaxican Ltd., Invicta Ltd. 2. National Institute of Public Health - National Institute of Hygiene, Warsaw, Poland	Maciej Kosinski, Celina Cybulska, Krystyna Bienkowska Szewczyk, Maciej Grzybek, Karolina Gackowska, Marcin Lubocki, Katarzyna Groth, Lukasz Rabalski, Katarzyna Zacharczuk, Magdalena Nowakowska, Małgorzata Sadkowska-Todys, Tomasz Wołkowicz
hCoV-19/Poland/PZH-GUM-8154/2022	EPI_ISL_9375724	2022-01-16	Uniwersyteckie Centrum Kliniczne	1. Tricity SARS-CoV-2 sequencing consortium: University of Gdansk, Medical University of Gdansk, Vaxican Ltd., Invicta Ltd. 2. National Institute of Public Health - National Institute of Hygiene, Warsaw, Poland	Maciej Kosinski, Celina Cybulska, Krystyna Bienkowska Szewczyk, Maciej Grzybek, Karolina Gackowska, Marcin Lubocki, Katarzyna Groth, Lukasz Rabalski, Katarzyna Zacharczuk, Magdalena Nowakowska, Małgorzata Sadkowska-Todys, Tomasz Wołkowicz
hCoV-19/Poland/PZH-GUM-8394/2022	EPI_ISL_9375733	2022-01-21	Genloxa Sp. z o.o	1. Tricity SARS-CoV-2 sequencing consortium: University of Gdansk, Medical University of Gdansk, Vaxican Ltd., Invicta Ltd. 2. National Institute of Public Health - National Institute of Hygiene, Warsaw, Poland	Maciej Kosinski, Celina Cybulska, Krystyna Bienkowska Szewczyk, Maciej Grzybek, Karolina Gackowska, Marcin Lubocki, Katarzyna Groth, Lukasz Rabalski, Katarzyna Zacharczuk, Magdalena Nowakowska, Małgorzata Sadkowska-Todys, Tomasz Wołkowicz
hCoV-19/Poland/PZH-GUM-8057/2022	EPI_ISL_9375723	2022-01-20	Diagnostyka Sp. z o.o. Gdańsk	1. Tricity SARS-CoV-2 sequencing consortium: University of Gdansk, Medical University of Gdansk, Vaxican Ltd., Invicta Ltd. 2. National Institute of Public Health - National Institute of Hygiene, Warsaw, Poland	Maciej Kosinski, Celina Cybulska, Krystyna Bienkowska Szewczyk, Maciej Grzybek, Karolina Gackowska, Marcin Lubocki, Katarzyna Groth, Lukasz Rabalski, Katarzyna Zacharczuk, Magdalena Nowakowska, Małgorzata Sadkowska-Todys, Tomasz Wołkowicz
hCoV-19/Poland/PZH-GUM-8410/2022	EPI_ISL_9375734	2022-01-21	Genloxa Sp. z o.o	1. Tricity SARS-CoV-2 sequencing consortium: University of Gdansk, Medical University of Gdansk, Vaxican Ltd., Invicta Ltd. 2. National Institute of Public Health - National Institute of Hygiene, Warsaw, Poland	Maciej Kosinski, Celina Cybulska, Krystyna Bienkowska Szewczyk, Maciej Grzybek, Karolina Gackowska, Marcin Lubocki, Katarzyna Groth, Lukasz Rabalski, Katarzyna Zacharczuk, Magdalena Nowakowska, Małgorzata Sadkowska-Todys, Tomasz Wołkowicz
hCoV-19/Poland/PZH-GUM-8398/2022	EPI_ISL_9375731	2022-01-20	Genloxa Sp. z o.o	1. Tricity SARS-CoV-2 sequencing consortium: University of Gdansk, Medical University of Gdansk, Vaxican Ltd., Invicta Ltd. 2. National Institute of Public Health - National Institute of Hygiene, Warsaw, Poland	Maciej Kosinski, Celina Cybulska, Krystyna Bienkowska Szewczyk, Maciej Grzybek, Karolina Gackowska, Marcin Lubocki, Katarzyna Groth, Lukasz Rabalski, Katarzyna Zacharczuk, Magdalena Nowakowska, Małgorzata Sadkowska-Todys, Tomasz Wołkowicz
hCoV-19/Poland/PZH-GUM-8427/2022	EPI_ISL_9375735	2022-01-21	Genloxa Sp. z o.o	1. Tricity SARS-CoV-2 sequencing consortium: University of Gdansk, Medical University of Gdansk, Vaxican Ltd., Invicta Ltd. 2. National Institute of Public Health - National Institute of Hygiene, Warsaw, Poland	Maciej Kosinski, Celina Cybulska, Krystyna Bienkowska Szewczyk, Maciej Grzybek, Karolina Gackowska, Marcin Lubocki, Katarzyna Groth, Lukasz Rabalski, Katarzyna Zacharczuk, Magdalena Nowakowska, Małgorzata Sadkowska-Todys, Tomasz Wołkowicz
hCoV-19/Poland/PZH-GUM-8562/2022	EPI_ISL_9375736	2022-01-20	Medyczne Laboratoria Diagnostyczne Invicta Sp.z o.o., ul Polna 64, 81-740 Sopot	1. Tricity SARS-CoV-2 sequencing consortium: University of Gdansk, Medical University of Gdansk, Vaxican Ltd., Invicta Ltd. 2. National Institute of Public Health - National Institute of Hygiene, Warsaw, Poland	Maciej Kosinski, Celina Cybulska, Krystyna Bienkowska Szewczyk, Maciej Grzybek, Karolina Gackowska, Marcin Lubocki, Katarzyna Groth, Lukasz Rabalski, Katarzyna Zacharczuk, Magdalena Nowakowska, Małgorzata Sadkowska-Todys, Tomasz Wołkowicz
hCoV-19/Poland/PZH-GUM-8408/2022	EPI_ISL_9375725	2022-01-15	Genloxa Sp. z o.o	1. Tricity SARS-CoV-2 sequencing consortium: University of Gdansk, Medical University of Gdansk, Vaxican Ltd., Invicta Ltd. 2. National Institute of Public Health - National Institute of Hygiene, Warsaw, Poland	Maciej Kosinski, Celina Cybulska, Krystyna Bienkowska Szewczyk, Maciej Grzybek, Karolina Gackowska, Marcin Lubocki, Katarzyna Groth, Lukasz Rabalski, Katarzyna Zacharczuk, Magdalena Nowakowska, Małgorzata Sadkowska-Todys, Tomasz Wołkowicz
hCoV-19/Poland/PZH-GUM-8428/2022	EPI_ISL_9375727	2022-01-18	Genloxa Sp. z o.o	1. Tricity SARS-CoV-2 sequencing consortium: University of Gdansk, Medical University of Gdansk, Vaxican Ltd., Invicta Ltd. 2. National Institute of Public Health - National Institute of Hygiene, Warsaw, Poland	Maciej Kosinski, Celina Cybulska, Krystyna Bienkowska Szewczyk, Maciej Grzybek, Karolina Gackowska, Marcin Lubocki, Katarzyna Groth, Lukasz Rabalski, Katarzyna Zacharczuk, Magdalena Nowakowska, Małgorzata Sadkowska-Todys, Tomasz Wołkowicz
hCoV-19/Poland/PZH-GUM-8396/2022	EPI_ISL_9375730	2022-01-20	Genloxa Sp. z o.o	1. Tricity SARS-CoV-2 sequencing consortium: University of Gdansk, Medical University of Gdansk, Vaxican Ltd., Invicta Ltd. 2. National Institute of Public Health - National Institute of Hygiene, Warsaw, Poland	Maciej Kosinski, Celina Cybulska, Krystyna Bienkowska Szewczyk, Maciej Grzybek, Karolina Gackowska, Marcin Lubocki, Katarzyna Groth, Lukasz Rabalski, Katarzyna Zacharczuk, Magdalena Nowakowska, Małgorzata Sadkowska-Todys, Tomasz Wołkowicz
hCoV-19/Poland/PZH-GUM-8412/2022	EPI_ISL_9375728	2022-01-18	Genloxa Sp. z o.o	1. Tricity SARS-CoV-2 sequencing consortium: University of Gdansk, Medical University of Gdansk, Vaxican Ltd., Invicta Ltd. 2. National Institute of Public Health - National Institute of Hygiene, Warsaw, Poland	Maciej Kosinski, Celina Cybulska, Krystyna Bienkowska Szewczyk, Maciej Grzybek, Karolina Gackowska, Marcin Lubocki, Katarzyna Groth, Lukasz Rabalski, Katarzyna Zacharczuk, Magdalena Nowakowska, Małgorzata Sadkowska-Todys, Tomasz Wołkowicz
hCoV-19/Poland/PZH-GUM-8414/2022	EPI_ISL_9375726	2022-01-15	Genloxa Sp. z o.o	1. Tricity SARS-CoV-2 sequencing consortium: University of Gdansk, Medical University of Gdansk, Vaxican Ltd., Invicta Ltd. 2. National Institute of Public Health - National Institute of Hygiene, Warsaw, Poland	Maciej Kosinski, Celina Cybulska, Krystyna Bienkowska Szewczyk, Maciej Grzybek, Karolina Gackowska, Marcin Lubocki, Katarzyna Groth, Lukasz Rabalski, Katarzyna Zacharczuk, Magdalena Nowakowska, Małgorzata Sadkowska-Todys, Tomasz Wołkowicz
hCoV-19/Poland/PZH-GUM-8456/2022	EPI_ISL_9375722	2022-01-18	GeneMe Labs, ul. Potokowa 10A, 80-283 Gdańsk	1. Tricity SARS-CoV-2 sequencing consortium: University of Gdansk, Medical University of Gdansk, Vaxican Ltd., Invicta Ltd. 2. National Institute of Public Health - National Institute of Hygiene, Warsaw, Poland	Maciej Kosinski, Celina Cybulska, Krystyna Bienkowska Szewczyk, Maciej Grzybek, Karolina Gackowska, Marcin Lubocki, Katarzyna Groth, Lukasz Rabalski, Katarzyna Zacharczuk, Magdalena Nowakowska, Małgorzata Sadkowska-Todys, Tomasz Wołkowicz
hCoV-19/Poland/PZH-GUM-8397/2022	EPI_ISL_9375732	2022-01-20	Genloxa Sp. z o.o	1. Tricity SARS-CoV-2 sequencing consortium: University of Gdansk, Medical University of Gdansk, Vaxican Ltd., Invicta Ltd. 2. National Institute of Public Health - National Institute of Hygiene, Warsaw, Poland	Maciej Kosinski, Celina Cybulska, Krystyna Bienkowska Szewczyk, Maciej Grzybek, Karolina Gackowska, Marcin Lubocki, Katarzyna Groth, Lukasz Rabalski, Katarzyna Zacharczuk, Magdalena Nowakowska, Małgorzata Sadkowska-Todys, Tomasz Wołkowicz
hCoV-19/Poland/PZH-GUM-10276/2022	EPI_ISL_9705914	2022-01-20	Niepubliczny Zakład Opieki Zdrowotnej Pracownia Genetyki Nowotworów	230. Tricity SARS-CoV-2 sequencing consortium: University of Gdansk, Medical University of Gdansk, Vaxican Ltd., Invicta Ltd. 2. National Institute of Public Health - National Institute of Hygiene, Warsaw, Poland	Maciej Kosinski, Celina Cybulska, Krystyna Bienkowska Szewczyk, Maciej Grzybek, Karolina Gackowska, Marcin Lubocki, Katarzyna Groth, Lukasz Rabalski, Katarzyna Zacharczuk, Magdalena Nowakowska, Małgorzata Sadkowska-Todys, Tomasz Wołkowicz
hCoV-19/Poland/PZH-GUM-10080/2022	EPI_ISL_9705761	2022-01-19	Regionalny Szpital Specjalistyczny w Grudziądzu	34. Tricity SARS-CoV-2 sequencing consortium: University of Gdansk, Medical University of Gdansk, Vaxican Ltd., Invicta Ltd. 2. National Institute of Public Health - National Institute of Hygiene, Warsaw, Poland	Maciej Kosinski, Celina Cybulska, Krystyna Bienkowska Szewczyk, Maciej Grzybek, Karolina Gackowska, Marcin Lubocki, Katarzyna Groth, Lukasz Rabalski, Katarzyna Zacharczuk, Magdalena Nowakowska, Małgorzata Sadkowska-Todys, Tomasz Wołkowicz
hCoV-19/USA/AZ-ASU40489/2022	EPI_ISL_9706577	2022-01-26	Arizona State University	Arizona State University	Tianchen Mu, Steven C. Holland, Matthew F. Smith, Regan A. Sullins, James C. Hu, LaRinda A. Holland, Nathaniel Johnson, Joshua LaBaer, Vel Murugan, Efrem S. Lim
hCoV-19/Israel/SMC-7037430/2022	EPI_ISL_9610782	2022-01-12	Shamir Medical Center (Asaf Harofe)	Shamir Medical Center (Asaf Harofe)	Nir Rainy,Chen Weiner,Reut Sorek Abramovich,Yevgeni Yegorov,Anna Vishnevsky,Alona Frenkel,Patricia Benveniste-Lekovitz,Abu Hamad Ramzia,Adina Bar Chaim
hCoV-19/Poland/WSSEGDA-598/2022	EPI_ISL_9614593	2022-02-02	Laboratorium Diagnostyki Medycznej	Wojewódzka Stacja Sanitarno-Epidemiologiczna w Gdańsku	Gabriela Rutkowska,Marta Piszczyk,Barbara Skórczewska,Karolina Smarzyńska
hCoV-19/India/WB-INSACOG-1931502608380/2021	EPI_ISL_9609001	2021-12-24	INSACOG-WB	National Institute of Biomedical Genomics – INSACOG	Arindam Maitra, Bhaswati Bandyopadhyay, Nidhan Kumar Biswas, Tamal Ghosh, Sreedhar Chinnaswamy, Ajay Chakraborti, Saumitra Das
hCoV-19/India/WB-INSACOG-1931502609048/2021	EPI_ISL_9609016	2021-12-24	INSACOG-WB	National Institute of Biomedical Genomics – INSACOG	Arindam Maitra, Bhaswati Bandyopadhyay, Nidhan Kumar Biswas, Tamal Ghosh, Sreedhar Chinnaswamy, Ajay Chakraborti, Saumitra Das
hCoV-19/India/WB-INSACOG-1931502622639/2021	EPI_ISL_9609008	2021-12-27	INSACOG-WB	National Institute of Biomedical Genomics – INSACOG	Arindam Maitra, Bhaswati Bandyopadhyay, Nidhan Kumar Biswas, Tamal Ghosh, Sreedhar Chinnaswamy, Ajay Chakraborti, Saumitra Das
hCoV-19/India/WB-INSACOG-1931502626214/2021	EPI_ISL_9609017	2021-12-28	INSACOG-WB	National Institute of Biomedical Genomics – INSACOG	Arindam Maitra, Bhaswati Bandyopadhyay, Nidhan Kumar Biswas, Tamal Ghosh, Sreedhar Chinnaswamy, Ajay Chakraborti, Saumitra Das
hCoV-19/Belarus/HM-RRPCEM-VIS_15859/2022	EPI_ISL_9650724	2022-01-20	Laboratory for HIV and opportunistic infections diagnosis The Republican Research and Practical Center for Epidemiology and Microbiology (RRPCEM)	Laboratory for HIV and opportunistic infections diagnosis The Republican Research and Practical Center for Epidemiology and Microbiology (RRPCEM)	Elena Gasich, Kirill Bulda, Alina Drozd, Kosko Anastasiya
hCoV-19/Belarus/HM-RRPCEM-VIS_15864/2022	EPI_ISL_9650729	2022-01-20	Laboratory for HIV and opportunistic infections diagnosis The Republican Research and Practical Center for Epidemiology and Microbiology (RRPCEM)	Laboratory for HIV and opportunistic infections diagnosis The Republican Research and Practical Center for Epidemiology and Microbiology (RRPCEM)	Elena Gasich, Kirill Bulda, Alina Drozd, Kosko Anastasiya
hCoV-19/Belarus/HM-RRPCEM-VIS_15826/2022	EPI_ISL_9650721	2022-01-21	Laboratory for HIV and opportunistic infections diagnosis The Republican Research and Practical Center for Epidemiology and Microbiology (RRPCEM)	Laboratory for HIV and opportunistic infections diagnosis The Republican Research and Practical Center for Epidemiology and Microbiology (RRPCEM)	Elena Gasich, Kirill Bulda, Alina Drozd, Kosko Anastasiya
hCoV-19/Belarus/HM-RRPCEM-VIS_15860/2022	EPI_ISL_9650725	2022-01-20	Laboratory for HIV and opportunistic infections diagnosis The Republican Research and Practical Center for Epidemiology and Microbiology (RRPCEM)	Laboratory for HIV and opportunistic infections diagnosis The Republican Research and Practical Center for Epidemiology and Microbiology (RRPCEM)	Elena Gasich, Kirill Bulda, Alina Drozd, Kosko Anastasiya
hCoV-19/Belarus/HM-RRPCEM-VIS_15866/2022	EPI_ISL_9650731	2022-01-21	Laboratory for HIV and opportunistic infections diagnosis The Republican Research and Practical Center for Epidemiology and Microbiology (RRPCEM)	Laboratory for HIV and opportunistic infections diagnosis The Republican Research and Practical Center for Epidemiology and Microbiology (RRPCEM)	Elena Gasich, Kirill Bulda, Alina Drozd, Kosko Anastasiya
hCoV-19/Belarus/HM-RRPCEM-VIS_15825/2022	EPI_ISL_9650720	2022-01-21	Laboratory for HIV and opportunistic infections diagnosis The Republican Research and Practical Center for Epidemiology and Microbiology (RRPCEM)	Laboratory for HIV and opportunistic infections diagnosis The Republican Research and Practical Center for Epidemiology and Microbiology (RRPCEM)	Elena Gasich, Kirill Bulda, Alina Drozd, Kosko Anastasiya
hCoV-19/Belarus/HM-RRPCEM-VIS_15868/2022	EPI_ISL_9650733	2022-01-21	Laboratory for HIV and opportunistic infections diagnosis The Republican Research and Practical Center for Epidemiology and Microbiology (RRPCEM)	Laboratory for HIV and opportunistic infections diagnosis The Republican Research and Practical Center for Epidemiology and Microbiology (RRPCEM)	Elena Gasich, Kirill Bulda, Alina Drozd, Kosko Anastasiya
hCoV-19/Belarus/HM-RRPCEM-VIS_15875/2022	EPI_ISL_9650739	2022-01-20	Laboratory for HIV and opportunistic infections diagnosis The Republican Research and Practical Center for Epidemiology and Microbiology (RRPCEM)	Laboratory for HIV and opportunistic infections diagnosis The Republican Research and Practical Center for Epidemiology and Microbiology (RRPCEM)	Elena Gasich, Kirill Bulda, Alina Drozd, Kosko Anastasiya
hCoV-19/Belarus/HM-RRPCEM-VIS_15874/2022	EPI_ISL_9650738	2022-01-20	Laboratory for HIV and opportunistic infections diagnosis The Republican Research and Practical Center for Epidemiology and Microbiology (RRPCEM)	Laboratory for HIV and opportunistic infections diagnosis The Republican Research and Practical Center for Epidemiology and Microbiology (RRPCEM)	Elena Gasich, Kirill Bulda, Alina Drozd, Kosko Anastasiya
hCoV-19/Belarus/HM-RRPCEM-VIS_15873/2022	EPI_ISL_9650737	2022-01-21	Laboratory for HIV and opportunistic infections diagnosis The Republican Research and Practical Center for Epidemiology and Microbiology (RRPCEM)	Laboratory for HIV and opportunistic infections diagnosis The Republican Research and Practical Center for Epidemiology and Microbiology (RRPCEM)	Elena Gasich, Kirill Bulda, Alina Drozd, Kosko Anastasiya
hCoV-19/Belarus/HM-RRPCEM-VIS_15862/2022	EPI_ISL_9650727	2022-01-20	Laboratory for HIV and opportunistic infections diagnosis The Republican Research and Practical Center for Epidemiology and Microbiology (RRPCEM)	Laboratory for HIV and opportunistic infections diagnosis The Republican Research and Practical Center for Epidemiology and Microbiology (RRPCEM)	Elena Gasich, Kirill Bulda, Alina Drozd, Kosko Anastasiya
hCoV-19/Belarus/HM-RRPCEM-VIS_15869/2022	EPI_ISL_9650734	2022-01-21	Laboratory for HIV and opportunistic infections diagnosis The Republican Research and Practical Center for Epidemiology and Microbiology (RRPCEM)	Laboratory for HIV and opportunistic infections diagnosis The Republican Research and Practical Center for Epidemiology and Microbiology (RRPCEM)	Elena Gasich, Kirill Bulda, Alina Drozd, Kosko Anastasiya
hCoV-19/Belarus/HM-RRPCEM-VIS_15867/2022	EPI_ISL_9650732	2022-01-21	Laboratory for HIV and opportunistic infections diagnosis The Republican Research and Practical Center for Epidemiology and Microbiology (RRPCEM)	Laboratory for HIV and opportunistic infections diagnosis The Republican Research and Practical Center for Epidemiology and Microbiology (RRPCEM)	Elena Gasich, Kirill Bulda, Alina Drozd, Kosko Anastasiya
hCoV-19/India/MH-INSACOG-CSIR-NEERI535/2022	EPI_ISL_9651131	2022-02-04	CSIR-NEERI, Nagpur Covid-19 Testing Lab	CSIR-NEERI, Nagpur Covid-19 Testing Lab	Krishna Khairnar et al.
hCoV-19/Belarus/HM-RRPCEM-VIS_15870/2022	EPI_ISL_9650735	2022-01-21	Laboratory for HIV and opportunistic infections diagnosis The Republican Research and Practical Center for Epidemiology and Microbiology (RRPCEM)	Laboratory for HIV and opportunistic infections diagnosis The Republican Research and Practical Center for Epidemiology and Microbiology (RRPCEM)	Elena Gasich, Kirill Bulda, Alina Drozd, Kosko Anastasiya
hCoV-19/Israel/SMC-7040956/2022	EPI_ISL_9657942	2022-01-27	Shamir Medical Center (Asaf Harofe)	Shamir Medical Center (Asaf Harofe)	Nir Rainy, Chen Weiner, Reut Sorek Abramovich, Yevgeni Yegorov, Anna Vishnevsky, Alona Frenkel, Patricia Benveniste-Lekovitz, Abu Hamad Ramzia, Adina Bar Chaim
hCoV-19/Israel/SMC-7041662/2022	EPI_ISL_9656591	2022-01-29	Shamir Medical Center (Asaf Harofe)	Shamir Medical Center (Asaf Harofe)	Nir Rainy, Chen Weiner, Reut Sorek Abramovich, Yevgeni Yegorov, Anna Vishnevsky, Alona Frenkel, Patricia Benveniste-Lekovitz, Abu Hamad Ramzia, Adina Bar Chaim
hCoV-19/Poland/PL_P510/2022	EPI_ISL_9658264	2022-01-24	Diagnostyka. Laboratoria Medyczne.	1. ViroGenetics - BSL3 Laboratory of Virology, Małopolska Centre of Biotechnology, Jagiellonian University; 2. Diagtron Laboratoria Łukasz Rąbalski	Rabalski L., Gromowski,T., Rogalska-Kupiec M., Swadzba J., Wydmanski,W., Mazur-Panasiuk,N., Kowalski,M., Maciej Kosinski, Szulc,P., Sylwia Januszczak, Labaj,P.P., Pyrc,K.
hCoV-19/Israel/SMC-7040559/2022	EPI_ISL_9657189	2022-01-27	Shamir Medical Center (Asaf Harofe)	Shamir Medical Center (Asaf Harofe)	Nir Rainy, Chen Weiner, Reut Sorek Abramovich, Yevgeni Yegorov, Anna Vishnevsky, Alona Frenkel, Patricia Benveniste-Lekovitz, Abu Hamad Ramzia, Adina Bar Chaim
hCoV-19/Israel/SMC-7040723/2022	EPI_ISL_9657603	2022-01-27	Shamir Medical Center (Asaf Harofe)	Shamir Medical Center (Asaf Harofe)	Nir Rainy, Chen Weiner, Reut Sorek Abramovich, Yevgeni Yegorov, Anna Vishnevsky, Alona Frenkel, Patricia Benveniste-Lekovitz, Abu Hamad Ramzia, Adina Bar Chaim
hCoV-19/SouthAfrica/UFS-VIRO-NGS-ONT030222NB38/2022	EPI_ISL_9662292	2022-01-03	NHLS Universitas Academic	UFS Virology	PA Bester, MM Nyaga, P Nthiga, MT Mogotsi, Emmanuel Ogunbayo, D Goedhals, T de Oliveira
hCoV-19/Israel/SMC-7040754/2022	EPI_ISL_9657630	2022-01-27	Shamir Medical Center (Asaf Harofe)	Shamir Medical Center (Asaf Harofe)	Nir Rainy, Chen Weiner, Reut Sorek Abramovich, Yevgeni Yegorov, Anna Vishnevsky, Alona Frenkel, Patricia Benveniste-Lekovitz, Abu Hamad Ramzia, Adina Bar Chaim
hCoV-19/Israel/SMC-7040977/2022	EPI_ISL_9657948	2022-01-27	Shamir Medical Center (Asaf Harofe)	Shamir Medical Center (Asaf Harofe)	Nir Rainy, Chen Weiner, Reut Sorek Abramovich, Yevgeni Yegorov, Anna Vishnevsky, Alona Frenkel, Patricia Benveniste-Lekovitz, Abu Hamad Ramzia, Adina Bar Chaim
hCoV-19/Israel/SMC-7042083/2022	EPI_ISL_9656773	2022-01-27	Shamir Medical Center (Asaf Harofe)	Shamir Medical Center (Asaf Harofe)	Nir Rainy, Chen Weiner, Reut Sorek Abramovich, Yevgeni Yegorov, Anna Vishnevsky, Alona Frenkel, Patricia Benveniste-Lekovitz, Abu Hamad Ramzia, Adina Bar Chaim
hCoV-19/Israel/SMC-7042004/2022	EPI_ISL_9656714	2022-01-27	Shamir Medical Center (Asaf Harofe)	Shamir Medical Center (Asaf Harofe)	Nir Rainy, Chen Weiner, Reut Sorek Abramovich, Yevgeni Yegorov, Anna Vishnevsky, Alona Frenkel, Patricia Benveniste-Lekovitz, Abu Hamad Ramzia, Adina Bar Chaim
hCoV-19/France/IDF-HMN-22012300127/2022	EPI_ISL_9668876	2022-01-30	GH A.CHENEVIER-H.MONDOR	Department of Virology, Henri Mondor University Hospital, Assistance Publique Hôpitaux de Paris, Université Paris-Est Créteil, INSERM U955	Christophe Rodriguez, Slim Fourati, Vanessa Demontant, Guillaume Gricourt, Melissa N'Debi, Alexandre Soulier, Elisabeth Trawinski, Jean-Michel Pawlotsky
hCoV-19/France/OCC-CHU-TLS-220091236501/2022	EPI_ISL_9669301	2022-01-09	CHU Purpan - Laboratoire de Virologie - Institut Federatif de Biologie	CHU Purpan - Laboratoire de Virologie - Institut Fédératif de Biologie	Justine Latour, Nicolas Jeanne, Noemie Ranger, Romain Carcenac, Venicia Ferrer, Gerald Salin, Pauline Tremeaux, Cecile Donnadieu, Jacques Izopet
hCoV-19/India/TG-GMCH-ICMR-INSACOG-341744/2022	EPI_ISL_9675063	2022-01-02	Gandhi Medical College and Hospital (GMCH), Secunderabad	NIV Influenza	Dr.K.Nagamani, Dr.Sunitha Pakalapaty, Dr.G.Sushma Rajya Lakshmi, D.R.Manisha Rani
hCoV-19/Poland/PZH-GUM-9706/2022	EPI_ISL_9673453	2022-01-25	Genloxa Sp. z o.o	1. Tricity SARS-CoV-2 sequencing consortium: University of Gdansk, Medical University of Gdansk, Vaxican Ltd., Invicta Ltd. 2. National Institute of Public Health - National Institute of Hygiene, Warsaw, Poland	Maciej Kosinski, Celina Cybulska, Krystyna Bienkowska Szewczyk, Maciej Grzybek, Karolina Gackowska, Marcin Lubocki, Katarzyna Groth, Lukasz Rabalski, Katarzyna Zacharczuk, Magdalena Nowakowska, Małgorzata Sadkowska-Todys, Tomasz Wołkowicz
hCoV-19/Poland/PZH-GUM-10012/2022	EPI_ISL_9673137	2022-01-26	Medyczne Laboratoria Diagnostyczne Invicta Sp.z o.o., ul Polna 64, 81-740 Sopot	1. Tricity SARS-CoV-2 sequencing consortium: University of Gdansk, Medical University of Gdansk, Vaxican Ltd., Invicta Ltd. 2. National Institute of Public Health - National Institute of Hygiene, Warsaw, Poland	Maciej Kosinski, Celina Cybulska, Krystyna Bienkowska Szewczyk, Maciej Grzybek, Karolina Gackowska, Marcin Lubocki, Katarzyna Groth, Lukasz Rabalski, Katarzyna Zacharczuk, Magdalena Nowakowska, Małgorzata Sadkowska-Todys, Tomasz Wołkowicz
hCoV-19/Poland/PZH-GUM-9782/2022	EPI_ISL_9673516	2022-01-24	GeneMe Labs, ul. Potokowa 10A, 80-283 Gdańsk	1. Tricity SARS-CoV-2 sequencing consortium: University of Gdansk, Medical University of Gdansk, Vaxican Ltd., Invicta Ltd. 2. National Institute of Public Health - National Institute of Hygiene, Warsaw, Poland	Maciej Kosinski, Celina Cybulska, Krystyna Bienkowska Szewczyk, Maciej Grzybek, Karolina Gackowska, Marcin Lubocki, Katarzyna Groth, Lukasz Rabalski, Katarzyna Zacharczuk, Magdalena Nowakowska, Małgorzata Sadkowska-Todys, Tomasz Wołkowicz
hCoV-19/Poland/PZH-GUM-9704/2022	EPI_ISL_9673451	2022-01-25	Genloxa Sp. z o.o	1. Tricity SARS-CoV-2 sequencing consortium: University of Gdansk, Medical University of Gdansk, Vaxican Ltd., Invicta Ltd. 2. National Institute of Public Health - National Institute of Hygiene, Warsaw, Poland	Maciej Kosinski, Celina Cybulska, Krystyna Bienkowska Szewczyk, Maciej Grzybek, Karolina Gackowska, Marcin Lubocki, Katarzyna Groth, Lukasz Rabalski, Katarzyna Zacharczuk, Magdalena Nowakowska, Małgorzata Sadkowska-Todys, Tomasz Wołkowicz
hCoV-19/Israel/ICH-741118848/2022	EPI_ISL_9673636	2022-01-31	Clinical Microbiology Laboratory, Tel Aviv Sourasky Medical Center	Clinical Microbiology Laboratory, Tel Aviv Sourasky Medical Center	Orly Eshel, Katya Levytskyi, Ora Halutz, Alon Ziv, Lior Handler, Goel Morad, Amos Adler
hCoV-19/Poland/PZH-GUM-9492/2022	EPI_ISL_9673273	2022-01-25	Diagnostyka Sp. z o.o. Gdańsk	1. Tricity SARS-CoV-2 sequencing consortium: University of Gdansk, Medical University of Gdansk, Vaxican Ltd., Invicta Ltd. 2. National Institute of Public Health - National Institute of Hygiene, Warsaw, Poland	Maciej Kosinski, Celina Cybulska, Krystyna Bienkowska Szewczyk, Maciej Grzybek, Karolina Gackowska, Marcin Lubocki, Katarzyna Groth, Lukasz Rabalski, Katarzyna Zacharczuk, Magdalena Nowakowska, Małgorzata Sadkowska-Todys, Tomasz Wołkowicz
hCoV-19/Poland/PZH-GUM-10028/2022	EPI_ISL_9673153	2022-01-27	Medyczne Laboratoria Diagnostyczne Invicta Sp.z o.o., ul Polna 64, 81-740 Sopot	1. Tricity SARS-CoV-2 sequencing consortium: University of Gdansk, Medical University of Gdansk, Vaxican Ltd., Invicta Ltd. 2. National Institute of Public Health - National Institute of Hygiene, Warsaw, Poland	Maciej Kosinski, Celina Cybulska, Krystyna Bienkowska Szewczyk, Maciej Grzybek, Karolina Gackowska, Marcin Lubocki, Katarzyna Groth, Lukasz Rabalski, Katarzyna Zacharczuk, Magdalena Nowakowska, Małgorzata Sadkowska-Todys, Tomasz Wołkowicz
hCoV-19/Poland/PZH-GUM-9497/2022	EPI_ISL_9673278	2022-01-25	Diagnostyka Sp. z o.o. Gdańsk	1. Tricity SARS-CoV-2 sequencing consortium: University of Gdansk, Medical University of Gdansk, Vaxican Ltd., Invicta Ltd. 2. National Institute of Public Health - National Institute of Hygiene, Warsaw, Poland	Maciej Kosinski, Celina Cybulska, Krystyna Bienkowska Szewczyk, Maciej Grzybek, Karolina Gackowska, Marcin Lubocki, Katarzyna Groth, Lukasz Rabalski, Katarzyna Zacharczuk, Magdalena Nowakowska, Małgorzata Sadkowska-Todys, Tomasz Wołkowicz
hCoV-19/Poland/PZH-GUM-9703/2022	EPI_ISL_9673450	2022-01-25	Genloxa Sp. z o.o	1. Tricity SARS-CoV-2 sequencing consortium: University of Gdansk, Medical University of Gdansk, Vaxican Ltd., Invicta Ltd. 2. National Institute of Public Health - National Institute of Hygiene, Warsaw, Poland	Maciej Kosinski, Celina Cybulska, Krystyna Bienkowska Szewczyk, Maciej Grzybek, Karolina Gackowska, Marcin Lubocki, Katarzyna Groth, Lukasz Rabalski, Katarzyna Zacharczuk, Magdalena Nowakowska, Małgorzata Sadkowska-Todys, Tomasz Wołkowicz
hCoV-19/Poland/PZH-GUM-9696/2022	EPI_ISL_9673444	2022-01-22	Genloxa Sp. z o.o	1. Tricity SARS-CoV-2 sequencing consortium: University of Gdansk, Medical University of Gdansk, Vaxican Ltd., Invicta Ltd. 2. National Institute of Public Health - National Institute of Hygiene, Warsaw, Poland	Maciej Kosinski, Celina Cybulska, Krystyna Bienkowska Szewczyk, Maciej Grzybek, Karolina Gackowska, Marcin Lubocki, Katarzyna Groth, Lukasz Rabalski, Katarzyna Zacharczuk, Magdalena Nowakowska, Małgorzata Sadkowska-Todys, Tomasz Wołkowicz
hCoV-19/Poland/PZH-GUM-9627/2022	EPI_ISL_9673389	2022-01-27	Laboratoria Medyczne Bruss grupa ALAB sp. z o.o.; Medyczne Laboratorium Diagnostyczne, Pracownia Genetyki	1. Tricity SARS-CoV-2 sequencing consortium: University of Gdansk, Medical University of Gdansk, Vaxican Ltd., Invicta Ltd. 2. National Institute of Public Health - National Institute of Hygiene, Warsaw, Poland	Maciej Kosinski, Celina Cybulska, Krystyna Bienkowska Szewczyk, Maciej Grzybek, Karolina Gackowska, Marcin Lubocki, Katarzyna Groth, Lukasz Rabalski, Katarzyna Zacharczuk, Magdalena Nowakowska, Małgorzata Sadkowska-Todys, Tomasz Wołkowicz
hCoV-19/India/MH-RFIP07510/2021	EPI_ISL_9678122	2021-12-27	BJMC, Pune	RF-IISER Pune	Krishanpal Karmodiya, Aurnab Ghose, Joy Merwin Monteiro, Suvarna Joshi, Rajesh Karyakarte
hCoV-19/India/MH-RFIP07381/2021	EPI_ISL_9678124	2021-12-27	BJMC, Pune	RF-IISER Pune	Krishanpal Karmodiya, Aurnab Ghose, Joy Merwin Monteiro, Suvarna Joshi, Rajesh Karyakarte
hCoV-19/SouthAfrica/NICD-N30014/2021	EPI_ISL_9679543	2021-12-20	PORT ELIZABETH LABORATORY	National Institute for Communicable Diseases of the National Health Laboratory Service	Amoako DG, Everatt J, Kekana D, Scheepers C, Mohale T, Ntuli N, Mahlangu B, Mnguni A, Ismail A, Bhiman JN, Wolter N
hCoV-19/SouthAfrica/NICD-N32507/2021	EPI_ISL_9679627	2021-12-29	PORT ELIZABETH LABORATORY	National Institute for Communicable Diseases of the National Health Laboratory Service	Amoako DG, Everatt J, Kekana D, Scheepers C, Mohale T, Ntuli N, Mahlangu B, Mnguni A, Ismail A, Bhiman JN, Wolter N
hCoV-19/SouthAfrica/NICD-N32885/2022	EPI_ISL_9679670	2022-01-18	VERMAAK	National Institute for Communicable Diseases of the National Health Laboratory Service	Amoako DG, Everatt J, Kekana D, Scheepers C, Mohale T, Ntuli N, Mahlangu B, Mnguni A, Ismail A, Bhiman JN, Wolter N
hCoV-19/India/WB-INSACOG-1930301704857/2022	EPI_ISL_9466715	2022-01-02	INSACOG-WB	National Institute of Biomedical Genomics – INSACOG	Arindam Maitra, Bhaswati Bandyopadhyay, Nidhan Kumar Biswas, Tamal Ghosh, Sreedhar Chinnaswamy, Ajay Chakraborti, Saumitra Das
hCoV-19/India/WB-INSACOG-1931502662066/2022	EPI_ISL_9721293	2022-01-01	INSACOG-WB	National Institute of Biomedical Genomics	Arindam Maitra, Bhaswati Bandyopadhyay, Nidhan Kumar Biswas, Tamal Ghosh, Sreedhar Chinnaswamy, Ajay Chakraborti, Saumitra Das
hCoV-19/India/MH-RFIP07632/2022	EPI_ISL_9679120	2022-01-04	Noble Hospital, Pune	RF-IISER Pune	Krishanpal Karmodiya, Aurnab Ghose, Joy Merwin Monteiro
hCoV-19/India/KA-RFNB-2821/2022	EPI_ISL_9092543	2022-01	APOLLO HEALTH AND LIFESTYLE LTD	National Center for Biological Sciences, TIFR - Rockefeller Foundation	Darshan Sreenivas,Bhagyashree Madhav Shelar,Kathirvel Kandasamy,Lakshminarayanan CP,Awadhesh Pandit,Satyajit Mayor,Uma Ramakrishnan,Dimple Notani
hCoV-19/SriLanka/aicbu3920/2022	EPI_ISL_9072093	2022-01-18	Allergy, Immunology and Cell Biology Unit (AICBU)	Allergy, Immunology and Cell Biology Unit (AICBU)	Chandima Jeewandara, Deshni Jayathilaka, Farha Bary, Heshan Kuruppu, Tibutius Thanesh, Dumni Guasinghe, Dinuka Ariyaratne, Ayesha Wijesinghe, Diyanath Ranasinghe, Gathsaurie Neelika Malavige
hCoV-19/SouthAfrica/Tygerberg_3416/2021	EPI_ISL_7881901	2021-12-07	Division of Medical Virology, National Health Laboratory Service (NHLS), Tygerberg Hospital / Stellenbosch University	Division of Medical Virology, National Health Laboratory Service (NHLS), Tygerberg Hospital / Stellenbosch University	Susan Engelbrecht, Tongai Maponga, Shannon Wilson, Kamela Mahlakwane, Tania Stander, Gert van Zyl, Wolfgang Preiser
hCoV-19/India/KA-SEQ_9499/2021	EPI_ISL_9409015	2021-12-31	BBMP- West	inStem, NCBS-INSACOG	Uma Ramakrishnan, Dasaradhi Palakodeti, Aswin SaiNarain
hCoV-19/India/KA-SEQ_9491/2021	EPI_ISL_9409008	2021-12-29	BBMP- West	inStem, NCBS-INSACOG	Uma Ramakrishnan, Dasaradhi Palakodeti, Aswin SaiNarain
hCoV-19/India/KA-SEQ_9450/2022	EPI_ISL_9409093	2022-01-01	Bangalore Airport	inStem, NCBS-INSACOG	Uma Ramakrishnan, Dasaradhi Palakodeti, Aswin SaiNarain
hCoV-19/India/KA-SEQ_9544/2021	EPI_ISL_9409049	2021-12-29	BBMP- West	inStem, NCBS-INSACOG	Uma Ramakrishnan, Dasaradhi Palakodeti, Aswin SaiNarain
hCoV-19/Poland/PZH-UMB-6962/2022	EPI_ISL_8975533	2022-01-05	NZOZ Medyczne Laboratorium Diagnostyczne Warszawa Solec	1. Academic Center for Pathomorphological and Genetic-Molecular Diagnostics ltd, Bialystok, Poland 2. National Institute of Public Health - National Institute of Hygiene, Warsaw, Poland	Radosław Charkiewicz, Jacek Nikliński, Przemysław Biecek. Joanna Reszeć, Piotr Majewski, Anetta Sulewska, Piotr Karabowicz, Joanna Kiśluk, Janusz Dzięcioł, Konrad Raczkowski, Katarzyna Zacharczuk, Magdalena Nowakowska, Małgorzata Sadkowska-Todys, Tomasz Wołkowicz
hCoV-19/Poland/PZH-UMB-7425/2022	EPI_ISL_8976016	2022-01-06	Medyczne Laboratorium Diagnostyka Warszawa	1. Academic Center for Pathomorphological and Genetic-Molecular Diagnostics ltd, Bialystok, Poland 2. National Institute of Public Health - National Institute of Hygiene, Warsaw, Poland	Radosław Charkiewicz, Jacek Nikliński, Przemysław Biecek. Joanna Reszeć, Piotr Majewski, Anetta Sulewska, Piotr Karabowicz, Joanna Kiśluk, Janusz Dzięcioł, Konrad Raczkowski, Katarzyna Zacharczuk, Magdalena Nowakowska, Małgorzata Sadkowska-Todys, Tomasz Wołkowicz
hCoV-19/Poland/PZH-UMB-6891/2022	EPI_ISL_8975534	2022-01-04	NZOZ MEDIGEN MORCINKA 5, WARSZAWA	1. Academic Center for Pathomorphological and Genetic-Molecular Diagnostics ltd, Bialystok, Poland 2. National Institute of Public Health - National Institute of Hygiene, Warsaw, Poland	Radosław Charkiewicz, Jacek Nikliński, Przemysław Biecek. Joanna Reszeć, Piotr Majewski, Anetta Sulewska, Piotr Karabowicz, Joanna Kiśluk, Janusz Dzięcioł, Konrad Raczkowski, Katarzyna Zacharczuk, Magdalena Nowakowska, Małgorzata Sadkowska-Todys, Tomasz Wołkowicz
hCoV-19/Poland/PZH-UMB-7416/2022	EPI_ISL_8976078	2022-01-06	Medyczne Laboratorium Diagnostyka Warszawa	1. Academic Center for Pathomorphological and Genetic-Molecular Diagnostics ltd, Bialystok, Poland 2. National Institute of Public Health - National Institute of Hygiene, Warsaw, Poland	Radosław Charkiewicz, Jacek Nikliński, Przemysław Biecek. Joanna Reszeć, Piotr Majewski, Anetta Sulewska, Piotr Karabowicz, Joanna Kiśluk, Janusz Dzięcioł, Konrad Raczkowski, Katarzyna Zacharczuk, Magdalena Nowakowska, Małgorzata Sadkowska-Todys, Tomasz Wołkowicz
hCoV-19/Poland/PZH-UMB-7046/2022	EPI_ISL_8975543	2022-01-06	NZOZ Medyczne Laboratorium Diagnostyczne Warszawa Solec	1. Academic Center for Pathomorphological and Genetic-Molecular Diagnostics ltd, Bialystok, Poland 2. National Institute of Public Health - National Institute of Hygiene, Warsaw, Poland	Radosław Charkiewicz, Jacek Nikliński, Przemysław Biecek. Joanna Reszeć, Piotr Majewski, Anetta Sulewska, Piotr Karabowicz, Joanna Kiśluk, Janusz Dzięcioł, Konrad Raczkowski, Katarzyna Zacharczuk, Magdalena Nowakowska, Małgorzata Sadkowska-Todys, Tomasz Wołkowicz
hCoV-19/Poland/PZH-UMB-7359/2022	EPI_ISL_8975531	2022-01-04	Medyczne Laboratorium Diagnostyka Warszawa	1. Academic Center for Pathomorphological and Genetic-Molecular Diagnostics ltd, Bialystok, Poland 2. National Institute of Public Health - National Institute of Hygiene, Warsaw, Poland	Radosław Charkiewicz, Jacek Nikliński, Przemysław Biecek. Joanna Reszeć, Piotr Majewski, Anetta Sulewska, Piotr Karabowicz, Joanna Kiśluk, Janusz Dzięcioł, Konrad Raczkowski, Katarzyna Zacharczuk, Magdalena Nowakowska, Małgorzata Sadkowska-Todys, Tomasz Wołkowicz
hCoV-19/Poland/PZH-UMB-7413/2022	EPI_ISL_8975928	2022-01-06	Medyczne Laboratorium Diagnostyka Warszawa	1. Academic Center for Pathomorphological and Genetic-Molecular Diagnostics ltd, Bialystok, Poland 2. National Institute of Public Health - National Institute of Hygiene, Warsaw, Poland	Radosław Charkiewicz, Jacek Nikliński, Przemysław Biecek. Joanna Reszeć, Piotr Majewski, Anetta Sulewska, Piotr Karabowicz, Joanna Kiśluk, Janusz Dzięcioł, Konrad Raczkowski, Katarzyna Zacharczuk, Magdalena Nowakowska, Małgorzata Sadkowska-Todys, Tomasz Wołkowicz
hCoV-19/Poland/PZH-UMB-7716/2022	EPI_ISL_9154243	2022-01-11	Medyczne Laboratorium Diagnostyczne Medrex	1. Academic Center for Pathomorphological and Genetic-Molecular Diagnostics ltd, Bialystok, Poland 2. National Institute of Public Health - National Institute of Hygiene, Warsaw, Poland	Radosław Charkiewicz, Jacek Nikliński, Przemysław Biecek. Joanna Reszeć, Piotr Majewski, Anetta Sulewska, Piotr Karabowicz, Joanna Kiśluk, Janusz Dzięcioł, Konrad Raczkowski, Katarzyna Zacharczuk, Magdalena Nowakowska, Małgorzata Sadkowska-Todys, Tomasz Wołkowicz
hCoV-19/Poland/PZH-UMB-7073/2022	EPI_ISL_8975536	2022-01-05	NZOZ Medyczne Laboratorium Diagnostyczne Warszawa Solec	1. Academic Center for Pathomorphological and Genetic-Molecular Diagnostics ltd, Bialystok, Poland 2. National Institute of Public Health - National Institute of Hygiene, Warsaw, Poland	Radosław Charkiewicz, Jacek Nikliński, Przemysław Biecek. Joanna Reszeć, Piotr Majewski, Anetta Sulewska, Piotr Karabowicz, Joanna Kiśluk, Janusz Dzięcioł, Konrad Raczkowski, Katarzyna Zacharczuk, Magdalena Nowakowska, Małgorzata Sadkowska-Todys, Tomasz Wołkowicz
hCoV-19/Poland/PZH-UMB-7519/2022	EPI_ISL_8975532	2022-01-05	zakład mikrobiologi szpital zachodni w grodzisku mazowieckim	1. Academic Center for Pathomorphological and Genetic-Molecular Diagnostics ltd, Bialystok, Poland 2. National Institute of Public Health - National Institute of Hygiene, Warsaw, Poland	Radosław Charkiewicz, Jacek Nikliński, Przemysław Biecek. Joanna Reszeć, Piotr Majewski, Anetta Sulewska, Piotr Karabowicz, Joanna Kiśluk, Janusz Dzięcioł, Konrad Raczkowski, Katarzyna Zacharczuk, Magdalena Nowakowska, Małgorzata Sadkowska-Todys, Tomasz Wołkowicz
hCoV-19/Poland/PZH-UMB-7221/2022	EPI_ISL_8976041	2022-01-05	Laboratorium Analiz Lekarskich ALAB Siedlce , Mazowiecki Szpital Wojewódzki	1. Academic Center for Pathomorphological and Genetic-Molecular Diagnostics ltd, Bialystok, Poland 2. National Institute of Public Health - National Institute of Hygiene, Warsaw, Poland	Radosław Charkiewicz, Jacek Nikliński, Przemysław Biecek. Joanna Reszeć, Piotr Majewski, Anetta Sulewska, Piotr Karabowicz, Joanna Kiśluk, Janusz Dzięcioł, Konrad Raczkowski, Katarzyna Zacharczuk, Magdalena Nowakowska, Małgorzata Sadkowska-Todys, Tomasz Wołkowicz
hCoV-19/Poland/PZH-UMB-7406/2022	EPI_ISL_8975992	2022-01-06	Medyczne Laboratorium Diagnostyka Warszawa	1. Academic Center for Pathomorphological and Genetic-Molecular Diagnostics ltd, Bialystok, Poland 2. National Institute of Public Health - National Institute of Hygiene, Warsaw, Poland	Radosław Charkiewicz, Jacek Nikliński, Przemysław Biecek. Joanna Reszeć, Piotr Majewski, Anetta Sulewska, Piotr Karabowicz, Joanna Kiśluk, Janusz Dzięcioł, Konrad Raczkowski, Katarzyna Zacharczuk, Magdalena Nowakowska, Małgorzata Sadkowska-Todys, Tomasz Wołkowicz
hCoV-19/Poland/PZH-UMB-7193/2022	EPI_ISL_8976040	2022-01-03	Laboratorium Analiz Lekarskich ALAB Siedlce , Mazowiecki Szpital Wojewódzki	1. Academic Center for Pathomorphological and Genetic-Molecular Diagnostics ltd, Bialystok, Poland 2. National Institute of Public Health - National Institute of Hygiene, Warsaw, Poland	Radosław Charkiewicz, Jacek Nikliński, Przemysław Biecek. Joanna Reszeć, Piotr Majewski, Anetta Sulewska, Piotr Karabowicz, Joanna Kiśluk, Janusz Dzięcioł, Konrad Raczkowski, Katarzyna Zacharczuk, Magdalena Nowakowska, Małgorzata Sadkowska-Todys, Tomasz Wołkowicz
hCoV-19/Poland/PZH-UMB-6882/2022	EPI_ISL_8975915	2022-01-04	NZOZ MEDIGEN MORCINKA 5, WARSZAWA	1. Academic Center for Pathomorphological and Genetic-Molecular Diagnostics ltd, Bialystok, Poland 2. National Institute of Public Health - National Institute of Hygiene, Warsaw, Poland	Radosław Charkiewicz, Jacek Nikliński, Przemysław Biecek. Joanna Reszeć, Piotr Majewski, Anetta Sulewska, Piotr Karabowicz, Joanna Kiśluk, Janusz Dzięcioł, Konrad Raczkowski, Katarzyna Zacharczuk, Magdalena Nowakowska, Małgorzata Sadkowska-Todys, Tomasz Wołkowicz
hCoV-19/Poland/PZH-UMB-7871/2022	EPI_ISL_9154398	2022-01-13	Akademicki Ośrodek Diagnostyki Patomorfologicznej i Genetyczno-Molekularnej Sp. z o. o.	1. Academic Center for Pathomorphological and Genetic-Molecular Diagnostics ltd, Bialystok, Poland 2. National Institute of Public Health - National Institute of Hygiene, Warsaw, Poland	Radosław Charkiewicz, Jacek Nikliński, Przemysław Biecek. Joanna Reszeć, Piotr Majewski, Anetta Sulewska, Piotr Karabowicz, Joanna Kiśluk, Janusz Dzięcioł, Konrad Raczkowski, Katarzyna Zacharczuk, Magdalena Nowakowska, Małgorzata Sadkowska-Todys, Tomasz Wołkowicz
hCoV-19/Poland/PZH-UMB-8785/2022	EPI_ISL_9202680	2022-01-08	Laboratorium Analiz Lekarskich ALAB	1. Academic Center for Pathomorphological and Genetic-Molecular Diagnostics ltd, Bialystok, Poland 2. National Institute of Public Health - National Institute of Hygiene, Warsaw, Poland	Radosław Charkiewicz, Jacek Nikliński, Przemysław Biecek. Joanna Reszeć, Piotr Majewski, Anetta Sulewska, Piotr Karabowicz, Joanna Kiśluk, Janusz Dzięcioł, Konrad Raczkowski, Katarzyna Zacharczuk, Magdalena Nowakowska, Małgorzata Sadkowska-Todys, Tomasz Wołkowicz
hCoV-19/Poland/PZH-UMB-7989/2022	EPI_ISL_9154516	2022-01-06	Vitomed Sp. z o.o.	1. Academic Center for Pathomorphological and Genetic-Molecular Diagnostics ltd, Bialystok, Poland 2. National Institute of Public Health - National Institute of Hygiene, Warsaw, Poland	Radosław Charkiewicz, Jacek Nikliński, Przemysław Biecek. Joanna Reszeć, Piotr Majewski, Anetta Sulewska, Piotr Karabowicz, Joanna Kiśluk, Janusz Dzięcioł, Konrad Raczkowski, Katarzyna Zacharczuk, Magdalena Nowakowska, Małgorzata Sadkowska-Todys, Tomasz Wołkowicz
hCoV-19/Poland/PZH-UMB-9209/2022	EPI_ISL_9431889	2022-01-18	Medyczne Laboratorium Diagnostyczne Medrex	1. Academic Center for Pathomorphological and Genetic-Molecular Diagnostics ltd, Bialystok, Poland 2. National Institute of Public Health - National Institute of Hygiene, Warsaw, Poland	Radosław Charkiewicz, Jacek Nikliński, Przemysław Biecek. Joanna Reszeć, Piotr Majewski, Anetta Sulewska, Piotr Karabowicz, Joanna Kiśluk, Janusz Dzięcioł, Konrad Raczkowski, Katarzyna Zacharczuk, Magdalena Nowakowska, Małgorzata Sadkowska-Todys, Tomasz Wołkowicz
hCoV-19/Poland/PZH-UMB-9531/2022	EPI_ISL_9432195	2022-01-11	Vitomed Sp. z o.o.	1. Academic Center for Pathomorphological and Genetic-Molecular Diagnostics ltd, Bialystok, Poland 2. National Institute of Public Health - National Institute of Hygiene, Warsaw, Poland	Radosław Charkiewicz, Jacek Nikliński, Przemysław Biecek. Joanna Reszeć, Piotr Majewski, Anetta Sulewska, Piotr Karabowicz, Joanna Kiśluk, Janusz Dzięcioł, Konrad Raczkowski, Katarzyna Zacharczuk, Magdalena Nowakowska, Małgorzata Sadkowska-Todys, Tomasz Wołkowicz
hCoV-19/Poland/PZH-UMB-8963/2022	EPI_ISL_9202855	2022-01-08	Instytut Genetyki Sądowej Sp. z o.o.	1. Academic Center for Pathomorphological and Genetic-Molecular Diagnostics ltd, Bialystok, Poland 2. National Institute of Public Health - National Institute of Hygiene, Warsaw, Poland	Radosław Charkiewicz, Jacek Nikliński, Przemysław Biecek. Joanna Reszeć, Piotr Majewski, Anetta Sulewska, Piotr Karabowicz, Joanna Kiśluk, Janusz Dzięcioł, Konrad Raczkowski, Katarzyna Zacharczuk, Magdalena Nowakowska, Małgorzata Sadkowska-Todys, Tomasz Wołkowicz
hCoV-19/Poland/PZH-UMB-9542/2022	EPI_ISL_9432204	2022-01-11	Vitomed Sp. z o.o.	1. Academic Center for Pathomorphological and Genetic-Molecular Diagnostics ltd, Bialystok, Poland 2. National Institute of Public Health - National Institute of Hygiene, Warsaw, Poland	Radosław Charkiewicz, Jacek Nikliński, Przemysław Biecek. Joanna Reszeć, Piotr Majewski, Anetta Sulewska, Piotr Karabowicz, Joanna Kiśluk, Janusz Dzięcioł, Konrad Raczkowski, Katarzyna Zacharczuk, Magdalena Nowakowska, Małgorzata Sadkowska-Todys, Tomasz Wołkowicz
hCoV-19/Poland/PZH-UMB-10611/2022	EPI_ISL_9508885	2022-01-18	Narodowy Instytut Zdrowia Publicznego - PZH	1. Academic Center for Pathomorphological and Genetic-Molecular Diagnostics ltd, Bialystok, Poland 2. National Institute of Public Health - National Institute of Hygiene, Warsaw, Poland	Radosław Charkiewicz, Jacek Nikliński, Przemysław Biecek. Joanna Reszeć, Piotr Majewski, Anetta Sulewska, Piotr Karabowicz, Joanna Kiśluk, Janusz Dzięcioł, Konrad Raczkowski, Katarzyna Zacharczuk, Magdalena Nowakowska, Małgorzata Sadkowska-Todys, Tomasz Wołkowicz
hCoV-19/Poland/PZH-UMB-10653/2022	EPI_ISL_9508884	2022-01-19	Narodowy Instytut Zdrowia Publicznego - PZH	1. Academic Center for Pathomorphological and Genetic-Molecular Diagnostics ltd, Bialystok, Poland 2. National Institute of Public Health - National Institute of Hygiene, Warsaw, Poland	Radosław Charkiewicz, Jacek Nikliński, Przemysław Biecek. Joanna Reszeć, Piotr Majewski, Anetta Sulewska, Piotr Karabowicz, Joanna Kiśluk, Janusz Dzięcioł, Konrad Raczkowski, Katarzyna Zacharczuk, Magdalena Nowakowska, Małgorzata Sadkowska-Todys, Tomasz Wołkowicz
hCoV-19/Poland/PZH-UMB-10538/2022	EPI_ISL_9508889	2022-01-21	DSK UCK WUM	1. Academic Center for Pathomorphological and Genetic-Molecular Diagnostics ltd, Bialystok, Poland 2. National Institute of Public Health - National Institute of Hygiene, Warsaw, Poland	Radosław Charkiewicz, Jacek Nikliński, Przemysław Biecek. Joanna Reszeć, Piotr Majewski, Anetta Sulewska, Piotr Karabowicz, Joanna Kiśluk, Janusz Dzięcioł, Konrad Raczkowski, Katarzyna Zacharczuk, Magdalena Nowakowska, Małgorzata Sadkowska-Todys, Tomasz Wołkowicz
hCoV-19/Poland/PZH-UMB-10518/2022	EPI_ISL_9508887	2022-01-20	CSK MSWiA	1. Academic Center for Pathomorphological and Genetic-Molecular Diagnostics ltd, Bialystok, Poland 2. National Institute of Public Health - National Institute of Hygiene, Warsaw, Poland	Radosław Charkiewicz, Jacek Nikliński, Przemysław Biecek. Joanna Reszeć, Piotr Majewski, Anetta Sulewska, Piotr Karabowicz, Joanna Kiśluk, Janusz Dzięcioł, Konrad Raczkowski, Katarzyna Zacharczuk, Magdalena Nowakowska, Małgorzata Sadkowska-Todys, Tomasz Wołkowicz
hCoV-19/Poland/PZH-UMB-10670/2022	EPI_ISL_9509507	2022-01-20	Narodowy Instytut Zdrowia Publicznego - PZH	1. Academic Center for Pathomorphological and Genetic-Molecular Diagnostics ltd, Bialystok, Poland 2. National Institute of Public Health - National Institute of Hygiene, Warsaw, Poland	Radosław Charkiewicz, Jacek Nikliński, Przemysław Biecek. Joanna Reszeć, Piotr Majewski, Anetta Sulewska, Piotr Karabowicz, Joanna Kiśluk, Janusz Dzięcioł, Konrad Raczkowski, Katarzyna Zacharczuk, Magdalena Nowakowska, Małgorzata Sadkowska-Todys, Tomasz Wołkowicz
hCoV-19/Poland/PZH-UMB-10536/2022	EPI_ISL_9508888	2022-01-21	DSK UCK WUM	1. Academic Center for Pathomorphological and Genetic-Molecular Diagnostics ltd, Bialystok, Poland 2. National Institute of Public Health - National Institute of Hygiene, Warsaw, Poland	Radosław Charkiewicz, Jacek Nikliński, Przemysław Biecek. Joanna Reszeć, Piotr Majewski, Anetta Sulewska, Piotr Karabowicz, Joanna Kiśluk, Janusz Dzięcioł, Konrad Raczkowski, Katarzyna Zacharczuk, Magdalena Nowakowska, Małgorzata Sadkowska-Todys, Tomasz Wołkowicz
hCoV-19/Poland/PZH-UMB-10537/2022	EPI_ISL_9509518	2022-01-21	DSK UCK WUM	1. Academic Center for Pathomorphological and Genetic-Molecular Diagnostics ltd, Bialystok, Poland 2. National Institute of Public Health - National Institute of Hygiene, Warsaw, Poland	Radosław Charkiewicz, Jacek Nikliński, Przemysław Biecek. Joanna Reszeć, Piotr Majewski, Anetta Sulewska, Piotr Karabowicz, Joanna Kiśluk, Janusz Dzięcioł, Konrad Raczkowski, Katarzyna Zacharczuk, Magdalena Nowakowska, Małgorzata Sadkowska-Todys, Tomasz Wołkowicz
hCoV-19/Poland/PZH-UMB-10758/2022	EPI_ISL_9508883	2022-01-21	Narodowy Instytut Zdrowia Publicznego - PZH	1. Academic Center for Pathomorphological and Genetic-Molecular Diagnostics ltd, Bialystok, Poland 2. National Institute of Public Health - National Institute of Hygiene, Warsaw, Poland	Radosław Charkiewicz, Jacek Nikliński, Przemysław Biecek. Joanna Reszeć, Piotr Majewski, Anetta Sulewska, Piotr Karabowicz, Joanna Kiśluk, Janusz Dzięcioł, Konrad Raczkowski, Katarzyna Zacharczuk, Magdalena Nowakowska, Małgorzata Sadkowska-Todys, Tomasz Wołkowicz
hCoV-19/Poland/PZH-UMB-10683/2022	EPI_ISL_9509783	2022-01-20	Narodowy Instytut Zdrowia Publicznego - PZH	1. Academic Center for Pathomorphological and Genetic-Molecular Diagnostics ltd, Bialystok, Poland 2. National Institute of Public Health - National Institute of Hygiene, Warsaw, Poland	Radosław Charkiewicz, Jacek Nikliński, Przemysław Biecek. Joanna Reszeć, Piotr Majewski, Anetta Sulewska, Piotr Karabowicz, Joanna Kiśluk, Janusz Dzięcioł, Konrad Raczkowski, Katarzyna Zacharczuk, Magdalena Nowakowska, Małgorzata Sadkowska-Todys, Tomasz Wołkowicz
hCoV-19/Poland/PZH-UMB-10630/2022	EPI_ISL_9509723	2022-01-19	Narodowy Instytut Zdrowia Publicznego - PZH	1. Academic Center for Pathomorphological and Genetic-Molecular Diagnostics ltd, Bialystok, Poland 2. National Institute of Public Health - National Institute of Hygiene, Warsaw, Poland	Radosław Charkiewicz, Jacek Nikliński, Przemysław Biecek. Joanna Reszeć, Piotr Majewski, Anetta Sulewska, Piotr Karabowicz, Joanna Kiśluk, Janusz Dzięcioł, Konrad Raczkowski, Katarzyna Zacharczuk, Magdalena Nowakowska, Małgorzata Sadkowska-Todys, Tomasz Wołkowicz
hCoV-19/Poland/PZH-UMB-10599/2022	EPI_ISL_9509333	2022-01-18	Narodowy Instytut Onkologii im. Marii Skłodowskiej-Curie – Państwowy Instytut Badawczy	1. Academic Center for Pathomorphological and Genetic-Molecular Diagnostics ltd, Bialystok, Poland 2. National Institute of Public Health - National Institute of Hygiene, Warsaw, Poland	Radosław Charkiewicz, Jacek Nikliński, Przemysław Biecek. Joanna Reszeć, Piotr Majewski, Anetta Sulewska, Piotr Karabowicz, Joanna Kiśluk, Janusz Dzięcioł, Konrad Raczkowski, Katarzyna Zacharczuk, Magdalena Nowakowska, Małgorzata Sadkowska-Todys, Tomasz Wołkowicz
hCoV-19/Poland/PZH-UMB-10663/2022	EPI_ISL_9508882	2022-01-19	Narodowy Instytut Zdrowia Publicznego - PZH	1. Academic Center for Pathomorphological and Genetic-Molecular Diagnostics ltd, Bialystok, Poland 2. National Institute of Public Health - National Institute of Hygiene, Warsaw, Poland	Radosław Charkiewicz, Jacek Nikliński, Przemysław Biecek. Joanna Reszeć, Piotr Majewski, Anetta Sulewska, Piotr Karabowicz, Joanna Kiśluk, Janusz Dzięcioł, Konrad Raczkowski, Katarzyna Zacharczuk, Magdalena Nowakowska, Małgorzata Sadkowska-Todys, Tomasz Wołkowicz
hCoV-19/Poland/PZH-UMB-10561/2022	EPI_ISL_9508886	2022-01-19	HELISA	1. Academic Center for Pathomorphological and Genetic-Molecular Diagnostics ltd, Bialystok, Poland 2. National Institute of Public Health - National Institute of Hygiene, Warsaw, Poland	Radosław Charkiewicz, Jacek Nikliński, Przemysław Biecek. Joanna Reszeć, Piotr Majewski, Anetta Sulewska, Piotr Karabowicz, Joanna Kiśluk, Janusz Dzięcioł, Konrad Raczkowski, Katarzyna Zacharczuk, Magdalena Nowakowska, Małgorzata Sadkowska-Todys, Tomasz Wołkowicz
hCoV-19/Poland/PZH-UMB-10393/2022	EPI_ISL_9431832	2022-01-11	Laboratorium Analiz Lekarskich Alab Tarnobrzeg	1. Academic Center for Pathomorphological and Genetic-Molecular Diagnostics ltd, Bialystok, Poland 2. National Institute of Public Health - National Institute of Hygiene, Warsaw, Poland	Radosław Charkiewicz, Jacek Nikliński, Przemysław Biecek. Joanna Reszeć, Piotr Majewski, Anetta Sulewska, Piotr Karabowicz, Joanna Kiśluk, Janusz Dzięcioł, Konrad Raczkowski, Katarzyna Zacharczuk, Magdalena Nowakowska, Małgorzata Sadkowska-Todys, Tomasz Wołkowicz
hCoV-19/Poland/PZH-UMB-11959/2022	EPI_ISL_9712754	2022-01-25	Wojewódzki Szpital Zespolony w Lesznie	1. Academic Center for Pathomorphological and Genetic-Molecular Diagnostics ltd, Bialystok, Poland 2. National Institute of Public Health - National Institute of Hygiene, Warsaw, Poland	Radosław Charkiewicz, Jacek Nikliński, Przemysław Biecek. Joanna Reszeć, Piotr Majewski, Anetta Sulewska, Piotr Karabowicz, Joanna Kiśluk, Janusz Dzięcioł, Konrad Raczkowski, Katarzyna Zacharczuk, Magdalena Nowakowska, Małgorzata Sadkowska-Todys, Tomasz Wołkowicz
hCoV-19/Poland/PZH-UMB-11758/2022	EPI_ISL_9687857	2022-01-23	Laboratorium Diagnostyczno-Analityczne Poznań	1. Academic Center for Pathomorphological and Genetic-Molecular Diagnostics ltd, Bialystok, Poland 2. National Institute of Public Health - National Institute of Hygiene, Warsaw, Poland	Radosław Charkiewicz, Jacek Nikliński, Przemysław Biecek. Joanna Reszeć, Piotr Majewski, Anetta Sulewska, Piotr Karabowicz, Joanna Kiśluk, Janusz Dzięcioł, Konrad Raczkowski, Katarzyna Zacharczuk, Magdalena Nowakowska, Małgorzata Sadkowska-Todys, Tomasz Wołkowicz
hCoV-19/Poland/PZH-UMB-11494/2022	EPI_ISL_9688173	2022-01-27	Medyczne Laboratorium Diagnostyczne Medrex	1. Academic Center for Pathomorphological and Genetic-Molecular Diagnostics ltd, Bialystok, Poland 2. National Institute of Public Health - National Institute of Hygiene, Warsaw, Poland	Radosław Charkiewicz, Jacek Nikliński, Przemysław Biecek. Joanna Reszeć, Piotr Majewski, Anetta Sulewska, Piotr Karabowicz, Joanna Kiśluk, Janusz Dzięcioł, Konrad Raczkowski, Katarzyna Zacharczuk, Magdalena Nowakowska, Małgorzata Sadkowska-Todys, Tomasz Wołkowicz
hCoV-19/Poland/PZH-UMB-11608/2022	EPI_ISL_9688280	2022-01-25	Akademicki Ośrodek Diagnostyki Patomorfologicznej i Genetyczno-Molekularnej Sp. z o. o.	1. Academic Center for Pathomorphological and Genetic-Molecular Diagnostics ltd, Bialystok, Poland 2. National Institute of Public Health - National Institute of Hygiene, Warsaw, Poland	Radosław Charkiewicz, Jacek Nikliński, Przemysław Biecek. Joanna Reszeć, Piotr Majewski, Anetta Sulewska, Piotr Karabowicz, Joanna Kiśluk, Janusz Dzięcioł, Konrad Raczkowski, Katarzyna Zacharczuk, Magdalena Nowakowska, Małgorzata Sadkowska-Todys, Tomasz Wołkowicz
hCoV-19/Poland/PZH-UMB-11633/2022	EPI_ISL_9687852	2022-01-28	Akademicki Ośrodek Diagnostyki Patomorfologicznej i Genetyczno-Molekularnej Sp. z o. o.	1. Academic Center for Pathomorphological and Genetic-Molecular Diagnostics ltd, Bialystok, Poland 2. National Institute of Public Health - National Institute of Hygiene, Warsaw, Poland	Radosław Charkiewicz, Jacek Nikliński, Przemysław Biecek. Joanna Reszeć, Piotr Majewski, Anetta Sulewska, Piotr Karabowicz, Joanna Kiśluk, Janusz Dzięcioł, Konrad Raczkowski, Katarzyna Zacharczuk, Magdalena Nowakowska, Małgorzata Sadkowska-Todys, Tomasz Wołkowicz
hCoV-19/Poland/PZH-UMB-11811/2022	EPI_ISL_9688040	2022-01-24	Regionalne Centrum Krwiodawstwa i Krwiolecznictwa w Poznaniu	1. Academic Center for Pathomorphological and Genetic-Molecular Diagnostics ltd, Bialystok, Poland 2. National Institute of Public Health - National Institute of Hygiene, Warsaw, Poland	Radosław Charkiewicz, Jacek Nikliński, Przemysław Biecek. Joanna Reszeć, Piotr Majewski, Anetta Sulewska, Piotr Karabowicz, Joanna Kiśluk, Janusz Dzięcioł, Konrad Raczkowski, Katarzyna Zacharczuk, Magdalena Nowakowska, Małgorzata Sadkowska-Todys, Tomasz Wołkowicz
hCoV-19/Poland/PZH-UMB-11218/2022	EPI_ISL_9509687	2022-01-18	Polski Bank Komórek Macierzystych S.A. - Diagnostyka Sp. z o. o.	1. Academic Center for Pathomorphological and Genetic-Molecular Diagnostics ltd, Bialystok, Poland 2. National Institute of Public Health - National Institute of Hygiene, Warsaw, Poland	Radosław Charkiewicz, Jacek Nikliński, Przemysław Biecek. Joanna Reszeć, Piotr Majewski, Anetta Sulewska, Piotr Karabowicz, Joanna Kiśluk, Janusz Dzięcioł, Konrad Raczkowski, Katarzyna Zacharczuk, Magdalena Nowakowska, Małgorzata Sadkowska-Todys, Tomasz Wołkowicz
hCoV-19/Poland/PZH-UMB-11761/2022	EPI_ISL_9687934	2022-01-25	Laboratorium Diagnostyczno-Analityczne Poznań	1. Academic Center for Pathomorphological and Genetic-Molecular Diagnostics ltd, Bialystok, Poland 2. National Institute of Public Health - National Institute of Hygiene, Warsaw, Poland	Radosław Charkiewicz, Jacek Nikliński, Przemysław Biecek. Joanna Reszeć, Piotr Majewski, Anetta Sulewska, Piotr Karabowicz, Joanna Kiśluk, Janusz Dzięcioł, Konrad Raczkowski, Katarzyna Zacharczuk, Magdalena Nowakowska, Małgorzata Sadkowska-Todys, Tomasz Wołkowicz
hCoV-19/Poland/PZH-UMB-12783/2022	EPI_ISL_9713567	2022-01-19	Zakład Genetyki Synevo	1. Academic Center for Pathomorphological and Genetic-Molecular Diagnostics ltd, Bialystok, Poland 2. National Institute of Public Health - National Institute of Hygiene, Warsaw, Poland	Radosław Charkiewicz, Jacek Nikliński, Przemysław Biecek. Joanna Reszeć, Piotr Majewski, Anetta Sulewska, Piotr Karabowicz, Joanna Kiśluk, Janusz Dzięcioł, Konrad Raczkowski, Katarzyna Zacharczuk, Magdalena Nowakowska, Małgorzata Sadkowska-Todys, Tomasz Wołkowicz
hCoV-19/Poland/PZH-UMB-13253/2022	EPI_ISL_9749068	2022-01-24	Powiatowa Stacja Sanitarno-Epidemiologiczna w Radomiu	1. Academic Center for Pathomorphological and Genetic-Molecular Diagnostics ltd, Bialystok, Poland 2. National Institute of Public Health - National Institute of Hygiene, Warsaw, Poland	Radosław Charkiewicz, Jacek Nikliński, Przemysław Biecek. Joanna Reszeć, Piotr Majewski, Anetta Sulewska, Piotr Karabowicz, Joanna Kiśluk, Janusz Dzięcioł, Konrad Raczkowski, Katarzyna Zacharczuk, Magdalena Nowakowska, Małgorzata Sadkowska-Todys, Tomasz Wołkowicz
hCoV-19/Poland/PZH-UMB-12683/2022	EPI_ISL_9713470	2022-01-18	SP ZOZ w Brzesku	1. Academic Center for Pathomorphological and Genetic-Molecular Diagnostics ltd, Bialystok, Poland 2. National Institute of Public Health - National Institute of Hygiene, Warsaw, Poland	Radosław Charkiewicz, Jacek Nikliński, Przemysław Biecek. Joanna Reszeć, Piotr Majewski, Anetta Sulewska, Piotr Karabowicz, Joanna Kiśluk, Janusz Dzięcioł, Konrad Raczkowski, Katarzyna Zacharczuk, Magdalena Nowakowska, Małgorzata Sadkowska-Todys, Tomasz Wołkowicz
hCoV-19/Poland/PZH-UMB-12704/2022	EPI_ISL_9713490	2022-01-18	Zakład Genetyki Synevo	1. Academic Center for Pathomorphological and Genetic-Molecular Diagnostics ltd, Bialystok, Poland 2. National Institute of Public Health - National Institute of Hygiene, Warsaw, Poland	Radosław Charkiewicz, Jacek Nikliński, Przemysław Biecek. Joanna Reszeć, Piotr Majewski, Anetta Sulewska, Piotr Karabowicz, Joanna Kiśluk, Janusz Dzięcioł, Konrad Raczkowski, Katarzyna Zacharczuk, Magdalena Nowakowska, Małgorzata Sadkowska-Todys, Tomasz Wołkowicz
hCoV-19/Poland/PZH-UMB-12700/2022	EPI_ISL_9713486	2022-01-18	Zakład Genetyki Synevo	1. Academic Center for Pathomorphological and Genetic-Molecular Diagnostics ltd, Bialystok, Poland 2. National Institute of Public Health - National Institute of Hygiene, Warsaw, Poland	Radosław Charkiewicz, Jacek Nikliński, Przemysław Biecek. Joanna Reszeć, Piotr Majewski, Anetta Sulewska, Piotr Karabowicz, Joanna Kiśluk, Janusz Dzięcioł, Konrad Raczkowski, Katarzyna Zacharczuk, Magdalena Nowakowska, Małgorzata Sadkowska-Todys, Tomasz Wołkowicz
hCoV-19/Poland/PZH-UMB-12998/2022	EPI_ISL_9748815	2022-01-22	Zakład Genetyki Synevo	1. Academic Center for Pathomorphological and Genetic-Molecular Diagnostics ltd, Bialystok, Poland 2. National Institute of Public Health - National Institute of Hygiene, Warsaw, Poland	Radosław Charkiewicz, Jacek Nikliński, Przemysław Biecek. Joanna Reszeć, Piotr Majewski, Anetta Sulewska, Piotr Karabowicz, Joanna Kiśluk, Janusz Dzięcioł, Konrad Raczkowski, Katarzyna Zacharczuk, Magdalena Nowakowska, Małgorzata Sadkowska-Todys, Tomasz Wołkowicz
hCoV-19/SouthAfrica/NCV284/2021	EPI_ISL_7852875	2021-12-02	National Health Laboratory Services, Virology	National Health Laboratory Services, Virology	Kathleen Subramoney, Florette Treurnicht, Nkhensani Mtileni, Avani Bharuthram
hCoV-19/India/MH-RFIP08412/2022	EPI_ISL_9714110	2022-01-19	HAD-Noble Hospital, Pune	RF-IISER Pune	Krishanpal Karmodiya, Aurnab Ghose, Joy Merwin Monteiro
hCoV-19/India/MH-RFIP08353/2022	EPI_ISL_9713921	2022-01-09	HAD - NOBLE HOSPITAL	RF-IISER Pune	Krishanpal Karmodiya, Aurnab Ghose, Joy Merwin Monteiro
hCoV-19/India/MH-RFIP08727/2022	EPI_ISL_9714126	2022-01-19	Noble Hospital, Pune	RF-IISER Pune	Krishanpal Karmodiya, Aurnab Ghose, Joy Merwin Monteiro
hCoV-19/India/MH-RFIP08462/2022	EPI_ISL_9714138	2022-01-18	HAD-Noble Hospital, Pune	RF-IISER Pune	Krishanpal Karmodiya, Aurnab Ghose, Joy Merwin Monteiro
hCoV-19/India/MH-RFIP08606/2021	EPI_ISL_9714165	2021-12-25	Acu-MDx Laboratory and Research Center Pvt. Ltd., Mumbai	RF-IISER Pune	Krishanpal Karmodiya, Aurnab Ghose, Joy Merwin Monteiro
hCoV-19/India/AS-INSACOG-1829100930242/2022	EPI_ISL_9721371	2022-01-03	INSACOG-Assam	National Institute of Biomedical Genomics – INSACOG	Arindam Maitra, Ajanta Sharma, Nidhan Kumar Biswas, Lahari Saikia, Sreedhar Chinnaswamy, Kailash Chamuah, Saumitra Das
hCoV-19/India/MZ-INSACOG-1526100918536/2022	EPI_ISL_9721362	2022-01-04	INSACOG-Mizoram	National Institute of Biomedical Genomics – INSACOG	Arindam Maitra, Swagnik Roy, Nidhan Kumar Biswas, Gracy Laldinmawii, Sreedhar Chinnaswamy, N Senthil Kumar, Saumitra Das
hCoV-19/India/WB-INSACOG-1931502884795/2022	EPI_ISL_9721352	2022-01-15	INSACOG-WB	National Institute of Biomedical Genomics – INSACOG	Arindam Maitra, Bhaswati Bandyopadhyay, Nidhan Kumar Biswas, Tamal Ghosh, Sreedhar Chinnaswamy, Ajay Chakraborti, Saumitra Das
hCoV-19/India/WB-INSACOG-1931502659003/2022	EPI_ISL_9721389	2022-01-01	INSACOG-WB	National Institute of Biomedical Genomics	Arindam Maitra, Bhaswati Bandyopadhyay, Nidhan Kumar Biswas, Tamal Ghosh, Sreedhar Chinnaswamy, Ajay Chakraborti, Saumitra Das
hCoV-19/India/MH-RFIP09004/2022	EPI_ISL_9727187	2022-01-20	HAD - Noble Hospital	RF-IISER Pune	Krishanpal Karmodiya, Aurnab Ghose, Joy Merwin Monteiro
hCoV-19/SouthAfrica/Tygerberg_3487/2021	EPI_ISL_8152777	2021-12-15	Division of Medical Virology, National Health Laboratory Service (NHLS), Tygerberg Hospital / Stellenbosch University	Division of Medical Virology, National Health Laboratory Service (NHLS), Tygerberg Hospital / Stellenbosch University	Susan Engelbrecht, Tongai Maponga, Shannon Wilson, Tania Stander, Gert van Zyl, Wolfgang Preiser
hCoV-19/India/MH-RFIP09140/2022	EPI_ISL_9727276	2022-01-21	HAD - Noble Hospital	RF-IISER Pune	Krishanpal Karmodiya, Aurnab Ghose, Joy Merwin Monteiro
hCoV-19/SouthAfrica/Tygerberg_3505/2021	EPI_ISL_8152794	2021-12-17	Division of Medical Virology, National Health Laboratory Service (NHLS), Tygerberg Hospital / Stellenbosch University	Division of Medical Virology, National Health Laboratory Service (NHLS), Tygerberg Hospital / Stellenbosch University	Susan Engelbrecht, Tongai Maponga, Shannon Wilson, Tania Stander, Gert van Zyl, Wolfgang Preiser
hCoV-19/SouthAfrica/Tygerberg_3514/2021	EPI_ISL_8152803	2021-12-18	Division of Medical Virology, National Health Laboratory Service (NHLS), Tygerberg Hospital / Stellenbosch University	Division of Medical Virology, National Health Laboratory Service (NHLS), Tygerberg Hospital / Stellenbosch University	Susan Engelbrecht, Tongai Maponga, Shannon Wilson, Tania Stander, Gert van Zyl, Wolfgang Preiser
hCoV-19/India/KA-RFNB-4760/2022	EPI_ISL_9730517	2022-01	Neuberg Anand Reference Laboratory, Bengaluru	National Center for Biological Sciences, TIFR - Rockefeller Foundation	Darshan Sreenivas,Bhagyashree Madhav Shelar,Kathirvel Kandasamy,Lakshminarayanan CP,Awadhesh Pandit,Satyajit Mayor,Uma Ramakrishnan,Dimple Notani
hCoV-19/India/KA-RFNB-4588/2022	EPI_ISL_9730506	2022-01-24	BANGALORE BAPTIST HOSPITAL	National Center for Biological Sciences, TIFR - Rockefeller Foundation	Darshan Sreenivas,Bhagyashree Madhav Shelar,Kathirvel Kandasamy,Lakshminarayanan CP,Awadhesh Pandit,Satyajit Mayor,Uma Ramakrishnan,Dimple Notani
hCoV-19/India/KA-RFNB-5190/2022	EPI_ISL_9730502	2022-01	Neuberg Anand Reference Laboratory, Bengaluru	National Center for Biological Sciences, TIFR - Rockefeller Foundation	Darshan Sreenivas,Bhagyashree Madhav Shelar,Kathirvel Kandasamy,Lakshminarayanan CP,Awadhesh Pandit,Satyajit Mayor,Uma Ramakrishnan,Dimple Notani
hCoV-19/SouthAfrica/NICD-N22385/2021	EPI_ISL_7605772	2021-11-29	ROB FERREIRA LABORATORY	National Institute for Communicable Diseases of the National Health Laboratory Service	Amoako DG, Everatt J, Scheepers C, Mohale T, Ntuli N, Mahlangu B, Mnguni A, Ismail A, Bhiman JN, Wolter N
hCoV-19/SouthAfrica/NICD-N22163/2021	EPI_ISL_7605713	2021-11-18	TSHEPONG LABORATORY	National Institute for Communicable Diseases of the National Health Laboratory Service	Amoako DG, Everatt J, Scheepers C, Mohale T, Ntuli N, Mahlangu B, Mnguni A, Ismail A, Bhiman JN, Wolter N
hCoV-19/Maldives/MAV124802/2022	EPI_ISL_9738920	2022-01-23	Indira Gandhi Memorial Hospital	Indira Gandhi Memorial Hospital	D. Fathmath Nazla Rafeeq, Dr. Ibrahim Afzal, Ms. Aishath Shuhudha, Ms. Aminath Shazleena Abdul Rahman, Ms. Soafy Mohamed, Mr. Ibrahim Nishan Ahmed
hCoV-19/Philippines/PH-RITM-856/2022	EPI_ISL_9744312	2022-01-18	RG CORAZON LOCSIN MONTELIBANO MEMORIAL REGIONAL	Research Institute for Tropical Medicine	Francisco Gerardo M. Polotan, Ardiane Ysabelle M. Dolor, Anne Pauline A. Alpino, Jefferson Earl J. Halog, Othoniel Jan T. Onza, Ma. Angelica A. Tujan, Criselda T. Bautista, Vina Lea F. Arguelles, Alexander Sadiasa, Catalino S. Demetria, Lei Lanna M. Dancel, Mayan Uy-Lumandas, Timothy John R. Dizon, Kirstyn Brunker, Yao-Tsun Li, Simon Daldry, Joseph Hughes
hCoV-19/Philippines/PH-RITM-848/2022	EPI_ISL_9744305	2022-01-18	RG CORAZON LOCSIN MONTELIBANO MEMORIAL REGIONAL	Research Institute for Tropical Medicine	Francisco Gerardo M. Polotan, Ardiane Ysabelle M. Dolor, Anne Pauline A. Alpino, Jefferson Earl J. Halog, Othoniel Jan T. Onza, Ma. Angelica A. Tujan, Criselda T. Bautista, Vina Lea F. Arguelles, Alexander Sadiasa, Catalino S. Demetria, Lei Lanna M. Dancel, Mayan Uy-Lumandas, Timothy John R. Dizon, Kirstyn Brunker, Yao-Tsun Li, Simon Daldry, Joseph Hughes
hCoV-19/Philippines/PH-RITM-847/2022	EPI_ISL_9744304	2022-01-17	RG CORAZON LOCSIN MONTELIBANO MEMORIAL REGIONAL	Research Institute for Tropical Medicine	Francisco Gerardo M. Polotan, Ardiane Ysabelle M. Dolor, Anne Pauline A. Alpino, Jefferson Earl J. Halog, Othoniel Jan T. Onza, Ma. Angelica A. Tujan, Criselda T. Bautista, Vina Lea F. Arguelles, Alexander Sadiasa, Catalino S. Demetria, Lei Lanna M. Dancel, Mayan Uy-Lumandas, Timothy John R. Dizon, Kirstyn Brunker, Yao-Tsun Li, Simon Daldry, Joseph Hughes
hCoV-19/Poland/PZH-UMB-13007/2022	EPI_ISL_9748824	2022-01-22	Zakład Genetyki Synevo	1. Academic Center for Pathomorphological and Genetic-Molecular Diagnostics ltd, Bialystok, Poland 2. National Institute of Public Health - National Institute of Hygiene, Warsaw, Poland	Radosław Charkiewicz, Jacek Nikliński, Przemysław Biecek. Joanna Reszeć, Piotr Majewski, Anetta Sulewska, Piotr Karabowicz, Joanna Kiśluk, Janusz Dzięcioł, Konrad Raczkowski, Katarzyna Zacharczuk, Magdalena Nowakowska, Małgorzata Sadkowska-Todys, Tomasz Wołkowicz
hCoV-19/Botswana/R55B60_BHP_AAC38471/2021	EPI_ISL_7834448	2021-12-13	Botswana Harvard HIV Reference Laboratory	Botswana Harvard HIV Reference Laboratory	Sikhulile Moyo, Wonderful T. Choga, Dorcas Maruapula, Keoratile Ntshambiwa, Sefetogi Ramaologa, Thongbotho Mphoyakgosi, Boitumelo Zuze, Botshelo Radibe, Legodile Kooepile, Ontlametse T. Bareng, Pamela Smith-Lawrence, Kgomotso Moruisi, Roger Shapiro, Shahin Lockman, Joseph Makhema, Mphaphi B. Mbulawa, Mosepele Mosepele, Simani Gaseitsiwe
hCoV-19/Austria/LB-R00053-S087/2022	EPI_ISL_9025035	2022-01-05	Lifebrain Covid Labor GmbH	Lifebrain Covid Labor GmbH	Filip Sima, Alexandra Wagner, Anna Edermayr
hCoV-19/SouthAfrica/NICD-N23277/2021	EPI_ISL_8439560	2021-11-23	AMPATH	National Institute for Communicable Diseases of the National Health Laboratory Service	Amoako DG, Everatt J, Kekana D, Scheepers C, Mohale T, Ntuli N, Mahlangu B, Mnguni A, Ismail A, Bhiman JN, Wolter N
hCoV-19/SouthAfrica/NICD-N23595/2021	EPI_ISL_8439588	2021-11-29	AMPATH	National Institute for Communicable Diseases of the National Health Laboratory Service	Amoako DG, Everatt J, Kekana D, Scheepers C, Mohale T, Ntuli N, Mahlangu B, Mnguni A, Ismail A, Bhiman JN, Wolter N
hCoV-19/SouthAfrica/NICD-N23771/2021	EPI_ISL_8439645	2021-12-01	ROB FERREIRA LABORATORY	National Institute for Communicable Diseases of the National Health Laboratory Service	Amoako DG, Everatt J, Kekana D, Scheepers C, Mohale T, Ntuli N, Mahlangu B, Mnguni A, Ismail A, Bhiman JN, Wolter N
hCoV-19/SouthAfrica/NICD-N23760/2021	EPI_ISL_8439634	2021-11-30	ROB FERREIRA LABORATORY	National Institute for Communicable Diseases of the National Health Laboratory Service	Amoako DG, Everatt J, Kekana D, Scheepers C, Mohale T, Ntuli N, Mahlangu B, Mnguni A, Ismail A, Bhiman JN, Wolter N
hCoV-19/SouthAfrica/NICD-N23761/2021	EPI_ISL_8439635	2021-11-30	ROB FERREIRA LABORATORY	National Institute for Communicable Diseases of the National Health Laboratory Service	Amoako DG, Everatt J, Kekana D, Scheepers C, Mohale T, Ntuli N, Mahlangu B, Mnguni A, Ismail A, Bhiman JN, Wolter N
hCoV-19/SouthAfrica/NICD-N23750/2021	EPI_ISL_8439625	2021-12-01	ROB FERREIRA LABORATORY	National Institute for Communicable Diseases of the National Health Laboratory Service	Amoako DG, Everatt J, Kekana D, Scheepers C, Mohale T, Ntuli N, Mahlangu B, Mnguni A, Ismail A, Bhiman JN, Wolter N
hCoV-19/SouthAfrica/NICD-N25349/2021	EPI_ISL_8439709	2021-12-13	KIMBERLEY LABORATORY	National Institute for Communicable Diseases of the National Health Laboratory Service	Amoako DG, Everatt J, Kekana D, Scheepers C, Mohale T, Ntuli N, Mahlangu B, Mnguni A, Ismail A, Bhiman JN, Wolter N
hCoV-19/India/KA-RFNB-5231/2022	EPI_ISL_9730504	2022-01	Neuberg Anand Reference Laboratory, Bengaluru	National Center for Biological Sciences, TIFR - Rockefeller Foundation	Darshan Sreenivas,Bhagyashree Madhav Shelar,Kathirvel Kandasamy,Lakshminarayanan CP,Awadhesh Pandit,Satyajit Mayor,Uma Ramakrishnan,Dimple Notani
hCoV-19/India/KA-RFNB-4589/2022	EPI_ISL_9730432	2022-01-24	BANGALORE BAPTIST HOSPITAL	National Center for Biological Sciences, TIFR - Rockefeller Foundation	Darshan Sreenivas,Bhagyashree Madhav Shelar,Kathirvel Kandasamy,Lakshminarayanan CP,Awadhesh Pandit,Satyajit Mayor,Uma Ramakrishnan,Dimple Notani
hCoV-19/India/WB-INSACOG-1932000389491/2022	EPI_ISL_9721380	2022-01-04	INSACOG-WB	National Institute of Biomedical Genomics	To be filled later
hCoV-19/India/TR-INSACOG-620427386/2021	EPI_ISL_9721364	2021-12-30	INSACOG-Tripura	National Institute of Biomedical Genomics – INSACOG	Arindam Maitra, Tapan Majumdar, Nidhan Kumar Biswas, Saikat Majumder, Sreedhar Chinnaswamy, Apurba Sarkar, Saumitra Das
hCoV-19/India/WB-INSACOG-1931502879888/2022	EPI_ISL_9721353	2022-01-15	INSACOG-WB	National Institute of Biomedical Genomics – INSACOG	Arindam Maitra, Bhaswati Bandyopadhyay, Nidhan Kumar Biswas, Tamal Ghosh, Sreedhar Chinnaswamy, Ajay Chakraborti, Saumitra Das
hCoV-19/France/PAC-IHU-62420_Nano1/2022	EPI_ISL_9775060	2022-02	MEPHI, Aix Marseille University	MEPHI, Aix Marseille University	Anthony LEVASSEUR
hCoV-19/France/PAC-IHU-62470_Nano1/2022	EPI_ISL_9775061	2022-02	MEPHI, Aix Marseille University	MEPHI, Aix Marseille University	Anthony LEVASSEUR
hCoV-19/India/GJ-INSACOG-GBRC5125/2022	EPI_ISL_9775271	2022-02-01	Northstar Pathology Laboratory, Ahmedabad	Gujarat Biotechnology Research Centre	Janvi Raval,Apurvasinh Puvar,Zarna Patel,Bhadreshsinh Gohil,Nimesh Patel,NitinShukla,Akhilesh Modi,Tasnim Trivedi,Jaykumar Rangani,Ramesh Pandit,Nitin Savaliya,Priyank Chavda,Sonal Sharma,Roshani Mishra,Disha Vora,Dhaval,Chaitanya Joshi,Madhvi Joshi
hCoV-19/India/TG-GMCH-ICMR-INSACOG-342167/2022	EPI_ISL_9782264	2022-02-03	Gandhi Medical College and Hospital (GMCH), Secunderabad	NIV Influenza	Dr.K.Nagamani, Dr.Sunitha Pakalapaty, Dr.G.Sushma Rajya Lakshmi, D.R.Manisha Rani
hCoV-19/India/TG-GMCH-ICMR-INSACOG-343396/2022	EPI_ISL_9782258	2022-02-04	Gandhi Medical College and Hospital (GMCH), Secunderabad	NIV Influenza	Dr.K.Nagamani, Dr.Sunitha Pakalapaty, Dr.G.Sushma Rajya Lakshmi, D.R.Manisha Rani
hCoV-19/India/TG-GMCH-ICMR-INSACOG-342501/2022	EPI_ISL_9782262	2022-02-03	Gandhi Medical College and Hospital (GMCH), Secunderabad	NIV Influenza	Dr.K.Nagamani, Dr.Sunitha Pakalapaty, Dr.G.Sushma Rajya Lakshmi, D.R.Manisha Rani
hCoV-19/India/TG-GMCH-ICMR-INSACOG-342586/2022	EPI_ISL_9782268	2022-02-03	Gandhi Medical College and Hospital (GMCH), Secunderabad	NIV Influenza	Dr.K.Nagamani, Dr.Sunitha Pakalapaty, Dr.G.Sushma Rajya Lakshmi, D.R.Manisha Rani
hCoV-19/India/TG-GMCH-ICMR-INSACOG-343348/2022	EPI_ISL_9782188	2022-02-04	Gandhi Medical College and Hospital (GMCH), Secunderabad	NIV Influenza	Dr.K.Nagamani, Dr.Sunitha Pakalapaty, Dr.G.Sushma Rajya Lakshmi, D.R.Manisha Rani
hCoV-19/Poland/WSSEGDA-692/2022	EPI_ISL_9791175	2022-02-08	Laboratorium Diagnostyki Medycznej	Wojewódzka Stacja Sanitarno-Epidemiologiczna w Gdańsku	Gabriela Rutkowska, Barbara Skórczewska, Karolina Smarzyńska
hCoV-19/France/NAQ-CERBAHC-0241521/2022	EPI_ISL_9793429	2022-02-03	CERBALLIANCE CHARENTES	CERBA HealthCare	Bénédicte Roquebert, Laura Verdurme, Mathilde Roussel, Pauline Jestin, Sabine Trombert, Stéphanie Haim-Boukobza
hCoV-19/France/NAQ-CERBAHC-0241493/2022	EPI_ISL_9793431	2022-02-03	CERBALLIANCE CHARENTES	CERBA HealthCare	Bénédicte Roquebert, Laura Verdurme, Mathilde Roussel, Pauline Jestin, Sabine Trombert, Stéphanie Haim-Boukobza
hCoV-19/France/NAQ-CERBAHC-0241537/2022	EPI_ISL_9793432	2022-02-03	CERBALLIANCE CHARENTES	CERBA HealthCare	Bénédicte Roquebert, Laura Verdurme, Mathilde Roussel, Pauline Jestin, Sabine Trombert, Stéphanie Haim-Boukobza
hCoV-19/France/NAQ-CERBAHC-0241843/2022	EPI_ISL_9793430	2022-02-03	CERBALLIANCE CHARENTES	CERBA HealthCare	Bénédicte Roquebert, Laura Verdurme, Mathilde Roussel, Pauline Jestin, Sabine Trombert, Stéphanie Haim-Boukobza
hCoV-19/France/NAQ-CERBAHC-0241507/2022	EPI_ISL_9793428	2022-02-03	CERBALLIANCE CHARENTES	CERBA HealthCare	Bénédicte Roquebert, Laura Verdurme, Mathilde Roussel, Pauline Jestin, Sabine Trombert, Stéphanie Haim-Boukobza
hCoV-19/India/TG-GMCH-ICMR-INSACOG-342815/2022	EPI_ISL_9782189	2022-02-03	Gandhi Medical College and Hospital (GMCH), Secunderabad	NIV Influenza	Dr.K.Nagamani, Dr.Sunitha Pakalapaty, Dr.G.Sushma Rajya Lakshmi, D.R.Manisha Rani
hCoV-19/Poland/WSSEGDA-627/2022	EPI_ISL_9791112	2022-02-08	Laboratorium Diagnostyki Medycznej	Wojewódzka Stacja Sanitarno-Epidemiologiczna w Gdańsku	Gabriela Rutkowska, Barbara Skórczewska, Karolina Smarzyńska
hCoV-19/Indonesia/JK-NIHRD-MI.22.02418/2022	EPI_ISL_9397229	2022-01-06	Smartco Laboratorium	National Institute of Health Research and Development	Arie Ardiansyah Nugraha, Fajar Nur Sulistiyohadi, Hana Apsari Pawestri, Hartanti Dian Ikawati, Subangkit, Kartika Dewi Puspa, Nur Ika Hariastuti, Puri Widia, Nelly Puspandari, Vivi Setiawaty
hCoV-19/Netherlands/NH-RIVM-75378/2021	EPI_ISL_8021290	2021-12-10	Dutch COVID-19 response team	National Institute for Public Health and the Environment (RIVM)	Adam Meijer, Harry Vennema, Dirk Eggink, Jeroen Cremer, Sharon van den Brink, Bas van der Veer, AnneMarie van den Brandt, Lisa Wijsman, Kim Freriks, Ryanne Jaarsma, Lynn Aarts, Sanne Bos, Jil Kocken, Jordy de Bakker, Stijn van Rossum, Linda van Someren, Florian Zwagemaker, Dennis Schmitz, Annelies Kroneman, Karim Hajji, Ivo van Walle, Chantal Reusken, on behalf of the national COVID-19 response t…
hCoV-19/Poland/PZH-GUM-10091/2022	EPI_ISL_9817248	2022-01-20	Regionalny Szpital Specjalistyczny w Grudziądzu	45. Tricity SARS-CoV-2 sequencing consortium: University of Gdansk, Medical University of Gdansk, Vaxican Ltd., Invicta Ltd. 2. National Institute of Public Health - National Institute of Hygiene, Warsaw, Poland	Maciej Kosinski, Celina Cybulska, Krystyna Bienkowska Szewczyk, Maciej Grzybek, Karolina Gackowska, Marcin Lubocki, Katarzyna Groth, Lukasz Rabalski, Katarzyna Zacharczuk, Magdalena Nowakowska, Małgorzata Sadkowska-Todys, Tomasz Wołkowicz
hCoV-19/Poland/PZH-UMB-13287/2022	EPI_ISL_9820189	2022-01-24	Powiatowa Stacja Sanitarno-Epidemiologiczna w Radomiu	1. Academic Center for Pathomorphological and Genetic-Molecular Diagnostics ltd, Bialystok, Poland 2. National Institute of Public Health - National Institute of Hygiene, Warsaw, Poland	Radosław Charkiewicz, Jacek Nikliński, Przemysław Biecek. Joanna Reszeć, Piotr Majewski, Anetta Sulewska, Piotr Karabowicz, Joanna Kiśluk, Janusz Dzięcioł, Konrad Raczkowski, Katarzyna Zacharczuk, Magdalena Nowakowska, Małgorzata Sadkowska-Todys, Tomasz Wołkowicz
hCoV-19/Poland/PZH-UMB-13416/2022	EPI_ISL_9820313	2022-01-25	Powiatowa Stacja Sanitarno-Epidemiologiczna w Radomiu	1. Academic Center for Pathomorphological and Genetic-Molecular Diagnostics ltd, Bialystok, Poland 2. National Institute of Public Health - National Institute of Hygiene, Warsaw, Poland	Radosław Charkiewicz, Jacek Nikliński, Przemysław Biecek. Joanna Reszeć, Piotr Majewski, Anetta Sulewska, Piotr Karabowicz, Joanna Kiśluk, Janusz Dzięcioł, Konrad Raczkowski, Katarzyna Zacharczuk, Magdalena Nowakowska, Małgorzata Sadkowska-Todys, Tomasz Wołkowicz
hCoV-19/Poland/PZH-UMB-13302/2022	EPI_ISL_9820204	2022-01-24	Powiatowa Stacja Sanitarno-Epidemiologiczna w Radomiu	1. Academic Center for Pathomorphological and Genetic-Molecular Diagnostics ltd, Bialystok, Poland 2. National Institute of Public Health - National Institute of Hygiene, Warsaw, Poland	Radosław Charkiewicz, Jacek Nikliński, Przemysław Biecek. Joanna Reszeć, Piotr Majewski, Anetta Sulewska, Piotr Karabowicz, Joanna Kiśluk, Janusz Dzięcioł, Konrad Raczkowski, Katarzyna Zacharczuk, Magdalena Nowakowska, Małgorzata Sadkowska-Todys, Tomasz Wołkowicz
hCoV-19/Poland/PZH-UMB-13414/2022	EPI_ISL_9820311	2022-01-25	Powiatowa Stacja Sanitarno-Epidemiologiczna w Radomiu	1. Academic Center for Pathomorphological and Genetic-Molecular Diagnostics ltd, Bialystok, Poland 2. National Institute of Public Health - National Institute of Hygiene, Warsaw, Poland	Radosław Charkiewicz, Jacek Nikliński, Przemysław Biecek. Joanna Reszeć, Piotr Majewski, Anetta Sulewska, Piotr Karabowicz, Joanna Kiśluk, Janusz Dzięcioł, Konrad Raczkowski, Katarzyna Zacharczuk, Magdalena Nowakowska, Małgorzata Sadkowska-Todys, Tomasz Wołkowicz
hCoV-19/Poland/PZH-UMB-13361/2022	EPI_ISL_9820259	2022-01-25	Powiatowa Stacja Sanitarno-Epidemiologiczna w Radomiu	1. Academic Center for Pathomorphological and Genetic-Molecular Diagnostics ltd, Bialystok, Poland 2. National Institute of Public Health - National Institute of Hygiene, Warsaw, Poland	Radosław Charkiewicz, Jacek Nikliński, Przemysław Biecek. Joanna Reszeć, Piotr Majewski, Anetta Sulewska, Piotr Karabowicz, Joanna Kiśluk, Janusz Dzięcioł, Konrad Raczkowski, Katarzyna Zacharczuk, Magdalena Nowakowska, Małgorzata Sadkowska-Todys, Tomasz Wołkowicz
hCoV-19/Poland/PZH-UMB-13458/2022	EPI_ISL_9820352	2022-01-26	Powiatowa Stacja Sanitarno-Epidemiologiczna w Radomiu	1. Academic Center for Pathomorphological and Genetic-Molecular Diagnostics ltd, Bialystok, Poland 2. National Institute of Public Health - National Institute of Hygiene, Warsaw, Poland	Radosław Charkiewicz, Jacek Nikliński, Przemysław Biecek. Joanna Reszeć, Piotr Majewski, Anetta Sulewska, Piotr Karabowicz, Joanna Kiśluk, Janusz Dzięcioł, Konrad Raczkowski, Katarzyna Zacharczuk, Magdalena Nowakowska, Małgorzata Sadkowska-Todys, Tomasz Wołkowicz
hCoV-19/SriLanka/aicbu4557/2022	EPI_ISL_9829956	2022-02-06	Allergy, Immunology and Cell Biology Unit (AICBU)	Allergy, Immunology and Cell Biology Unit (AICBU)	Chandima Jeewandara, Deshni Jayathilaka, Heshan Kuruppu, Tibutius Thanesh, Farha Bary, Dumni Guasinghe, Dinuka Ariyaratne, Ayesha Wijesinghe, Diyanath Ranasinghe, Gathsaurie Neelika Malavige
hCoV-19/SriLanka/aicbu4592/2022	EPI_ISL_9829979	2022-02-08	Allergy, Immunology and Cell Biology Unit (AICBU)	Allergy, Immunology and Cell Biology Unit (AICBU)	Chandima Jeewandara, Deshni Jayathilaka, Heshan Kuruppu, Tibutius Thanesh, Farha Bary, Dumni Guasinghe, Dinuka Ariyaratne, Ayesha Wijesinghe, Diyanath Ranasinghe, Gathsaurie Neelika Malavige
hCoV-19/Israel/SMC-7043358/2022	EPI_ISL_9844356	2022-02-07	Shamir Medical Center (Asaf Harofe)	Shamir Medical Center (Asaf Harofe)	Nir Rainy,Chen Weiner,Reut Sorek Abramovich,Yevgeni Yegorov,Anna Vishnevsky,Alona Frenkel,Patricia Benveniste-Lekovitz,Abu Hamad Ramzia,Adina Bar Chaim
hCoV-19/India/DL-IGIB1120220304495TV/2022	EPI_ISL_9844756	2022-01	National Centre for Disease control (NCDC), CSIR-Institute of Genomics and Integrative Biology (CSIR-IGIB)	NCDC/CSIR-IGIB/INSACOG	Rajesh Pandey, Varsha Ravi, Aparna Swaminathan, Sheeba Saifi, Pallavi Mishra, Shaista Praveen, Kriti Khare, Aanchal Yadav, Ranjeet Maurya, Priti Devi, Partha Chattopadhyay, Uzma Shamim, Priyanka Mehta, Anil Kumar, Nisha Rawat
hCoV-19/India/DL-IGIB1120220371763TV/2022	EPI_ISL_9844924	2022-02	National Centre for Disease control (NCDC), CSIR-Institute of Genomics and Integrative Biology (CSIR-IGIB)	NCDC/CSIR-IGIB/INSACOG	Rajesh Pandey, Varsha Ravi, Aparna Swaminathan, Sheeba Saifi, Pallavi Mishra, Shaista Praveen, Kriti Khare, Aanchal Yadav, Ranjeet Maurya, Priti Devi, Partha Chattopadhyay, Uzma Shamim, Priyanka Mehta, Anil Kumar, Nisha Rawat
hCoV-19/India/HR-IGIB1210607600579135TV/2022	EPI_ISL_9844851	2022-01	National Centre for Disease control (NCDC), CSIR-Institute of Genomics and Integrative Biology (CSIR-IGIB)	NCDC/CSIR-IGIB/INSACOG	Rajesh Pandey, Varsha Ravi, Aparna Swaminathan, Sheeba Saifi, Pallavi Mishra, Shaista Praveen, Kriti Khare, Aanchal Yadav, Ranjeet Maurya, Priti Devi, Partha Chattopadhyay, Uzma Shamim, Priyanka Mehta, Anil Kumar, Nisha Rawat
hCoV-19/India/DL-IGIB1120220365660TV/2022	EPI_ISL_9844927	2022-02	National Centre for Disease control (NCDC), CSIR-Institute of Genomics and Integrative Biology (CSIR-IGIB)	NCDC/CSIR-IGIB/INSACOG	Rajesh Pandey, Varsha Ravi, Aparna Swaminathan, Sheeba Saifi, Pallavi Mishra, Shaista Praveen, Kriti Khare, Aanchal Yadav, Ranjeet Maurya, Priti Devi, Partha Chattopadhyay, Uzma Shamim, Priyanka Mehta, Anil Kumar, Nisha Rawat
hCoV-19/India/HR-IGIB1210607600576812TV/2022	EPI_ISL_9844861	2022-01	National Centre for Disease control (NCDC), CSIR-Institute of Genomics and Integrative Biology (CSIR-IGIB)	NCDC/CSIR-IGIB/INSACOG	Rajesh Pandey, Varsha Ravi, Aparna Swaminathan, Sheeba Saifi, Pallavi Mishra, Shaista Praveen, Kriti Khare, Aanchal Yadav, Ranjeet Maurya, Priti Devi, Partha Chattopadhyay, Uzma Shamim, Priyanka Mehta, Anil Kumar, Nisha Rawat
hCoV-19/India/DL-IGIB1120220295270TV/2022	EPI_ISL_9844759	2022-01	National Centre for Disease control (NCDC), CSIR-Institute of Genomics and Integrative Biology (CSIR-IGIB)	NCDC/CSIR-IGIB/INSACOG	Rajesh Pandey, Varsha Ravi, Aparna Swaminathan, Sheeba Saifi, Pallavi Mishra, Shaista Praveen, Kriti Khare, Aanchal Yadav, Ranjeet Maurya, Priti Devi, Partha Chattopadhyay, Uzma Shamim, Priyanka Mehta, Anil Kumar, Nisha Rawat
hCoV-19/India/DL-IGIB1120220331549TV/2022	EPI_ISL_9844836	2022-02	National Centre for Disease control (NCDC), CSIR-Institute of Genomics and Integrative Biology (CSIR-IGIB)	NCDC/CSIR-IGIB/INSACOG	Rajesh Pandey, Varsha Ravi, Aparna Swaminathan, Sheeba Saifi, Pallavi Mishra, Shaista Praveen, Kriti Khare, Aanchal Yadav, Ranjeet Maurya, Priti Devi, Partha Chattopadhyay, Uzma Shamim, Priyanka Mehta, Anil Kumar, Nisha Rawat
hCoV-19/India/HR-IGIB1210607600582368TV/2022	EPI_ISL_9844868	2022-01	National Centre for Disease control (NCDC), CSIR-Institute of Genomics and Integrative Biology (CSIR-IGIB)	NCDC/CSIR-IGIB/INSACOG	Rajesh Pandey, Varsha Ravi, Aparna Swaminathan, Sheeba Saifi, Pallavi Mishra, Shaista Praveen, Kriti Khare, Aanchal Yadav, Ranjeet Maurya, Priti Devi, Partha Chattopadhyay, Uzma Shamim, Priyanka Mehta, Anil Kumar, Nisha Rawat
hCoV-19/India/DL-IGIB1120220311245TV/2022	EPI_ISL_9844814	2022-01	National Centre for Disease control (NCDC), CSIR-Institute of Genomics and Integrative Biology (CSIR-IGIB)	NCDC/CSIR-IGIB/INSACOG	Rajesh Pandey, Varsha Ravi, Aparna Swaminathan, Sheeba Saifi, Pallavi Mishra, Shaista Praveen, Kriti Khare, Aanchal Yadav, Ranjeet Maurya, Priti Devi, Partha Chattopadhyay, Uzma Shamim, Priyanka Mehta, Anil Kumar, Nisha Rawat
hCoV-19/India/DL-IGIB1120220341314TV/2022	EPI_ISL_9844882	2022-02	National Centre for Disease control (NCDC), CSIR-Institute of Genomics and Integrative Biology (CSIR-IGIB)	NCDC/CSIR-IGIB/INSACOG	Rajesh Pandey, Varsha Ravi, Aparna Swaminathan, Sheeba Saifi, Pallavi Mishra, Shaista Praveen, Kriti Khare, Aanchal Yadav, Ranjeet Maurya, Priti Devi, Partha Chattopadhyay, Uzma Shamim, Priyanka Mehta, Anil Kumar, Nisha Rawat
hCoV-19/India/HR-IGIB1210607600579774TV/2022	EPI_ISL_9844866	2022-01	National Centre for Disease control (NCDC), CSIR-Institute of Genomics and Integrative Biology (CSIR-IGIB)	NCDC/CSIR-IGIB/INSACOG	Rajesh Pandey, Varsha Ravi, Aparna Swaminathan, Sheeba Saifi, Pallavi Mishra, Shaista Praveen, Kriti Khare, Aanchal Yadav, Ranjeet Maurya, Priti Devi, Partha Chattopadhyay, Uzma Shamim, Priyanka Mehta, Anil Kumar, Nisha Rawat
hCoV-19/India/DL-IGIB1120220292029TV/2022	EPI_ISL_9844798	2022-01	National Centre for Disease control (NCDC), CSIR-Institute of Genomics and Integrative Biology (CSIR-IGIB)	NCDC/CSIR-IGIB/INSACOG	Rajesh Pandey, Varsha Ravi, Aparna Swaminathan, Sheeba Saifi, Pallavi Mishra, Shaista Praveen, Kriti Khare, Aanchal Yadav, Ranjeet Maurya, Priti Devi, Partha Chattopadhyay, Uzma Shamim, Priyanka Mehta, Anil Kumar, Nisha Rawat
hCoV-19/India/DL-IGIB1120220350154TV/2022	EPI_ISL_9844886	2022-02	National Centre for Disease control (NCDC), CSIR-Institute of Genomics and Integrative Biology (CSIR-IGIB)	NCDC/CSIR-IGIB/INSACOG	Rajesh Pandey, Varsha Ravi, Aparna Swaminathan, Sheeba Saifi, Pallavi Mishra, Shaista Praveen, Kriti Khare, Aanchal Yadav, Ranjeet Maurya, Priti Devi, Partha Chattopadhyay, Uzma Shamim, Priyanka Mehta, Anil Kumar, Nisha Rawat
hCoV-19/India/HR-IGIB1210606800558460TV/2022	EPI_ISL_9844871	2022-02	National Centre for Disease control (NCDC), CSIR-Institute of Genomics and Integrative Biology (CSIR-IGIB)	NCDC/CSIR-IGIB/INSACOG	Rajesh Pandey, Varsha Ravi, Aparna Swaminathan, Sheeba Saifi, Pallavi Mishra, Shaista Praveen, Kriti Khare, Aanchal Yadav, Ranjeet Maurya, Priti Devi, Partha Chattopadhyay, Uzma Shamim, Priyanka Mehta, Anil Kumar, Nisha Rawat
hCoV-19/India/DL-IGIB112023169809TV/2022	EPI_ISL_9844911	2022-02	National Centre for Disease control (NCDC), CSIR-Institute of Genomics and Integrative Biology (CSIR-IGIB)	NCDC/CSIR-IGIB/INSACOG	Rajesh Pandey, Varsha Ravi, Aparna Swaminathan, Sheeba Saifi, Pallavi Mishra, Shaista Praveen, Kriti Khare, Aanchal Yadav, Ranjeet Maurya, Priti Devi, Partha Chattopadhyay, Uzma Shamim, Priyanka Mehta, Anil Kumar, Nisha Rawat
hCoV-19/India/HR-IGIB1210606800562831TV/2022	EPI_ISL_9844873	2022-02	National Centre for Disease control (NCDC), CSIR-Institute of Genomics and Integrative Biology (CSIR-IGIB)	NCDC/CSIR-IGIB/INSACOG	Rajesh Pandey, Varsha Ravi, Aparna Swaminathan, Sheeba Saifi, Pallavi Mishra, Shaista Praveen, Kriti Khare, Aanchal Yadav, Ranjeet Maurya, Priti Devi, Partha Chattopadhyay, Uzma Shamim, Priyanka Mehta, Anil Kumar, Nisha Rawat
hCoV-19/India/DL-IGIB1120220360434TV/2022	EPI_ISL_9844904	2022-02	National Centre for Disease control (NCDC), CSIR-Institute of Genomics and Integrative Biology (CSIR-IGIB)	NCDC/CSIR-IGIB/INSACOG	Rajesh Pandey, Varsha Ravi, Aparna Swaminathan, Sheeba Saifi, Pallavi Mishra, Shaista Praveen, Kriti Khare, Aanchal Yadav, Ranjeet Maurya, Priti Devi, Partha Chattopadhyay, Uzma Shamim, Priyanka Mehta, Anil Kumar, Nisha Rawat
hCoV-19/CzechRepublic/UMTM414281/2022	EPI_ISL_9845041	2022-01-27	Institute of Molecular and Translational Medicine / Laboratory of Experimental Medicine, Faculty of Medicine and Dentistry, Palacky University	Institute of Molecular and Translational Medicine / Laboratory of Experimental Medicine, Faculty of Medicine and Dentistry, Palacky University	Rastislav Slavkovsky, Hana Jaworek, Vladimira Koudeláková, Barbora Blumová,Kateřina Kubáňová, Marián Hajdúch
hCoV-19/SouthAfrica/NICD-N22812/2021	EPI_ISL_7971653	2021-12-01	CHRIS HANI BARAGWANATH LABORATORY	National Institute for Communicable Diseases of the National Health Laboratory Service	Amoako DG, Everatt J, Kekana D, Scheepers C, Mohale T, Ntuli N, Mahlangu B, Mnguni A, Ismail A, Bhiman JN, Wolter N
hCoV-19/Poland/382797802/2022	EPI_ISL_9418030	2022-02-01	Narodowy Instytut Zdrowia Publicznego - PZH	WSSE w Warszawie	Dorota Wagrocka - Roczniak
hCoV-19/Poland/2435598221/2022	EPI_ISL_8744788	2022-01-14	Narodowy Instytut Zdrowia Publicznego - PZH	WSSE w Warszawie	Dorota Wagrocka - Roczniak
hCoV-19/Poland/3110598222/2022	EPI_ISL_8744799	2022-01-14	Narodowy Instytut Zdrowia Publicznego - PZH	WSSE w Warszawie	Dorota Wagrocka - Roczniak
hCoV-19/Poland/WSSEGorzow-22S0486/2022	EPI_ISL_9075169	2022-01-06	Laboratorium Analiz Lekarskich ALAB	Wojewodzka Stacja Sanitarno-Epidemiologiczna w Gorzowie Wielkopolskim	Elzbieta Justynska, Renata Siegel, Klaudia Kobendza-Wlodarczak, Patrycja Faberska, Patrycja Rakowska and Marek Margol
hCoV-19/SouthAfrica/NICD-N29765/2022	EPI_ISL_9402191	2022-01-12	TSHEPONG LABORATORY	National Institute for Communicable Diseases of the National Health Laboratory Service	Amoako DG, Everatt J, Kekana D, Scheepers C, Mohale T, Ntuli N, Mahlangu B, Mnguni A, Ismail A, Bhiman JN, Wolter N
hCoV-19/SouthAfrica/NICD-N28353/2022	EPI_ISL_9402091	2022-01-08	VERMAAK	National Institute for Communicable Diseases of the National Health Laboratory Service	Amoako DG, Everatt J, Kekana D, Scheepers C, Mohale T, Ntuli N, Mahlangu B, Mnguni A, Ismail A, Bhiman JN, Wolter N
hCoV-19/SouthAfrica/NICD-N29804/2021	EPI_ISL_9402201	2021-12-17	ERMELO LABORATORY	National Institute for Communicable Diseases of the National Health Laboratory Service	Amoako DG, Everatt J, Kekana D, Scheepers C, Mohale T, Ntuli N, Mahlangu B, Mnguni A, Ismail A, Bhiman JN, Wolter N
hCoV-19/SouthAfrica/NICD-N23839/2021	EPI_ISL_8799057	2021-11-30	ROB FERREIRA LABORATORY	National Institute for Communicable Diseases of the National Health Laboratory Service	Amoako DG, Everatt J, Kekana D, Scheepers C, Mohale T, Ntuli N, Mahlangu B, Mnguni A, Ismail A, Bhiman JN, Wolter N
hCoV-19/SouthAfrica/NICD-N23864/2021	EPI_ISL_8799075	2021-12-03	ROB FERREIRA LABORATORY	National Institute for Communicable Diseases of the National Health Laboratory Service	Amoako DG, Everatt J, Kekana D, Scheepers C, Mohale T, Ntuli N, Mahlangu B, Mnguni A, Ismail A, Bhiman JN, Wolter N
hCoV-19/India/KA-RFNB-3413/2022	EPI_ISL_9091028	2022-01	APOLLO HEALTH AND LIFESTYLE LTD	National Center for Biological Sciences, TIFR - Rockefeller Foundation	Darshan Sreenivas,Bhagyashree Madhav Shelar,Kathirvel Kandasamy,Lakshminarayanan CP,Awadhesh Pandit,Satyajit Mayor,Uma Ramakrishnan,Dimple Notani
hCoV-19/India/KA-RFNB-3171/2022	EPI_ISL_9090871	2022-01-08	BANGALORE BAPTIST HOSPITAL	National Center for Biological Sciences, TIFR - Rockefeller Foundation	Darshan Sreenivas,Bhagyashree Madhav Shelar,Kathirvel Kandasamy,Lakshminarayanan CP,Awadhesh Pandit,Satyajit Mayor,Uma Ramakrishnan,Dimple Notani
hCoV-19/India/KA-RFNB-2945/2022	EPI_ISL_9090761	2022-01	APOLLO HEALTH AND LIFESTYLE LTD	National Center for Biological Sciences, TIFR - Rockefeller Foundation	Darshan Sreenivas,Bhagyashree Madhav Shelar,Kathirvel Kandasamy,Lakshminarayanan CP,Awadhesh Pandit,Satyajit Mayor,Uma Ramakrishnan,Dimple Notani
hCoV-19/Germany/SN-RKI-I-467225/2022	EPI_ISL_9220691	2022-01-10	Bioscientia Labor Wermsdorf	Robert Koch Institute	unknown
hCoV-19/Germany/HH-RKI-I-512922/2022	EPI_ISL_9733420	2022-01-19	Sonic - Labor Dr. von Froreich GmbH	Robert Koch Institute	unknown
hCoV-19/India/MH-RFIP08436/2022	EPI_ISL_9714114	2022-01-19	HAD-Noble Hospital, Pune	RF-IISER Pune	Krishanpal Karmodiya, Aurnab Ghose, Joy Merwin Monteiro
hCoV-19/Germany/SN-RKI-I-516229/2022	EPI_ISL_9745473	2022-01-28	Bioscientia Labor Wermsdorf	Robert Koch Institute	unknown
hCoV-19/Malaysia/IMR_WC8599/2022	EPI_ISL_9095283	2022-01-03	Kuala Lumpur International Airport (KLIA) Health Office	Institute for Medical Research, Infectious Disease Research Centre, National Institutes of Health, Ministry of Health Malaysia	Kamel K, Suppiah J, Azizan MA, Ramly N, Robert F, Anasir MI, Ahmad Fazilah NA, Ahmad FA, Norhisham SN, Mohamad Sukri MZ, Rosli NR, Thayan R
hCoV-19/Poland/22SNR994_wsserze/2022	EPI_ISL_9719003	2022-01-17	Laboratorium Diagnostyczne Centrum Medyczne LuxMed	Wojewodzka Stacja Sanitarno-Epidemiologiczna w Rzeszowie, Laboratorium Diagnostyki Medycznej	Marzena Baranowska, Katarzyna Wilk, Karolina Ostrowska, Anna Nowakowska
hCoV-19/Poland/22SNR1004_wsserze/2022	EPI_ISL_9718839	2022-01-17	Laboratorium Genetyczne Alab Plus	Wojewodzka Stacja Sanitarno-Epidemiologiczna w Rzeszowie, Laboratorium Diagnostyki Medycznej	Marzena Baranowska, Katarzyna Wilk, Karolina Ostrowska, Anna Nowakowska
hCoV-19/Poland/22SNR991_wsserze/2022	EPI_ISL_9718997	2022-01-15	Zaklad Diagnostyki Laboratoryjnej Koagulologii i Mikrobiologii	Wojewodzka Stacja Sanitarno-Epidemiologiczna w Rzeszowie, Laboratorium Diagnostyki Medycznej	Marzena Baranowska, Katarzyna Wilk, Karolina Ostrowska, Anna Nowakowska
hCoV-19/India/KA-RFNB-2932/2022	EPI_ISL_9090753	2022-01	APOLLO HEALTH AND LIFESTYLE LTD	National Center for Biological Sciences, TIFR - Rockefeller Foundation	Darshan Sreenivas,Bhagyashree Madhav Shelar,Kathirvel Kandasamy,Lakshminarayanan CP,Awadhesh Pandit,Satyajit Mayor,Uma Ramakrishnan,Dimple Notani
hCoV-19/Poland/22SNR1000_wsserze/2022	EPI_ISL_9718831	2022-01-17	Laboratorium Diagnostyczne Centrum Medyczne LuxMed	Wojewodzka Stacja Sanitarno-Epidemiologiczna w Rzeszowie, Laboratorium Diagnostyki Medycznej	Marzena Baranowska, Katarzyna Wilk, Karolina Ostrowska, Anna Nowakowska
hCoV-19/India/KA-RFNB-2305/2021	EPI_ISL_9092122	2021-12	APOLLO HEALTH AND LIFESTYLE LTD	National Center for Biological Sciences, TIFR - Rockefeller Foundation	Darshan Sreenivas,Bhagyashree Madhav Shelar,Kathirvel Kandasamy,Lakshminarayanan CP,Awadhesh Pandit,Satyajit Mayor,Uma Ramakrishnan,Dimple Notani
hCoV-19/India/KA-RFNB-2769/2022	EPI_ISL_9092517	2022-01	APOLLO HEALTH AND LIFESTYLE LTD	National Center for Biological Sciences, TIFR - Rockefeller Foundation	Darshan Sreenivas,Bhagyashree Madhav Shelar,Kathirvel Kandasamy,Lakshminarayanan CP,Awadhesh Pandit,Satyajit Mayor,Uma Ramakrishnan,Dimple Notani
hCoV-19/India/KA-RFNB-2546/2022	EPI_ISL_9092314	2022-01	TATA 1MG LABS - TATA 1MG Technologies Private Limited, Bengaluru	National Center for Biological Sciences, TIFR - Rockefeller Foundation	Darshan Sreenivas,Bhagyashree Madhav Shelar,Kathirvel Kandasamy,Lakshminarayanan CP,Awadhesh Pandit,Satyajit Mayor,Uma Ramakrishnan,Dimple Notani
hCoV-19/India/KA-RFNB-2802/2022	EPI_ISL_9092533	2022-01	APOLLO HEALTH AND LIFESTYLE LTD	National Center for Biological Sciences, TIFR - Rockefeller Foundation	Darshan Sreenivas,Bhagyashree Madhav Shelar,Kathirvel Kandasamy,Lakshminarayanan CP,Awadhesh Pandit,Satyajit Mayor,Uma Ramakrishnan,Dimple Notani
hCoV-19/India/KA-RFNB-2812/2022	EPI_ISL_9092539	2022-01	APOLLO HEALTH AND LIFESTYLE LTD	National Center for Biological Sciences, TIFR - Rockefeller Foundation	Darshan Sreenivas,Bhagyashree Madhav Shelar,Kathirvel Kandasamy,Lakshminarayanan CP,Awadhesh Pandit,Satyajit Mayor,Uma Ramakrishnan,Dimple Notani
hCoV-19/India/KA-RFNB-2621/2022	EPI_ISL_9092387	2022-01	TATA 1MG LABS - TATA 1MG Technologies Private Limited, Bengaluru	National Center for Biological Sciences, TIFR - Rockefeller Foundation	Darshan Sreenivas,Bhagyashree Madhav Shelar,Kathirvel Kandasamy,Lakshminarayanan CP,Awadhesh Pandit,Satyajit Mayor,Uma Ramakrishnan,Dimple Notani
hCoV-19/Thailand/NIC_BKK_SEQ24357/2021	EPI_ISL_9053104	2021-12	Kasemrad Ramkhamhaeng Hospital	National Institute of Health, Department of Medical Sciences, Ministry of Public Health, Thailand	Pilailuk Okada; Siripaporn Phuygun; Nuttida Thongpramul; Pakorn Piromtong; Natchaya Khiadsang; Thanutsapa Thanadachakul; Sirikanda Wimol; Suratchana Mitrat; Sunthareeya Waicharoen; Archawin Rojanawiwat
hCoV-19/India/KA-RFNB-3254/2022	EPI_ISL_9090944	2022-01	APOLLO HEALTH AND LIFESTYLE LTD	National Center for Biological Sciences, TIFR - Rockefeller Foundation	Darshan Sreenivas,Bhagyashree Madhav Shelar,Kathirvel Kandasamy,Lakshminarayanan CP,Awadhesh Pandit,Satyajit Mayor,Uma Ramakrishnan,Dimple Notani
hCoV-19/India/KA-RFNB-3280/2022	EPI_ISL_9090958	2022-01	APOLLO HEALTH AND LIFESTYLE LTD	National Center for Biological Sciences, TIFR - Rockefeller Foundation	Darshan Sreenivas,Bhagyashree Madhav Shelar,Kathirvel Kandasamy,Lakshminarayanan CP,Awadhesh Pandit,Satyajit Mayor,Uma Ramakrishnan,Dimple Notani
hCoV-19/India/KA-RFNB-3363/2022	EPI_ISL_9091007	2022-01	APOLLO HEALTH AND LIFESTYLE LTD	National Center for Biological Sciences, TIFR - Rockefeller Foundation	Darshan Sreenivas,Bhagyashree Madhav Shelar,Kathirvel Kandasamy,Lakshminarayanan CP,Awadhesh Pandit,Satyajit Mayor,Uma Ramakrishnan,Dimple Notani
hCoV-19/India/KA-RFNB-3265/2022	EPI_ISL_9090948	2022-01	APOLLO HEALTH AND LIFESTYLE LTD	National Center for Biological Sciences, TIFR - Rockefeller Foundation	Darshan Sreenivas,Bhagyashree Madhav Shelar,Kathirvel Kandasamy,Lakshminarayanan CP,Awadhesh Pandit,Satyajit Mayor,Uma Ramakrishnan,Dimple Notani
hCoV-19/India/KA-RFNB-3304/2022	EPI_ISL_9090975	2022-01	APOLLO HEALTH AND LIFESTYLE LTD	National Center for Biological Sciences, TIFR - Rockefeller Foundation	Darshan Sreenivas,Bhagyashree Madhav Shelar,Kathirvel Kandasamy,Lakshminarayanan CP,Awadhesh Pandit,Satyajit Mayor,Uma Ramakrishnan,Dimple Notani
hCoV-19/India/KA-RFNB-3109/2022	EPI_ISL_9090824	2022-01	APOLLO HEALTH AND LIFESTYLE LTD	National Center for Biological Sciences, TIFR - Rockefeller Foundation	Darshan Sreenivas,Bhagyashree Madhav Shelar,Kathirvel Kandasamy,Lakshminarayanan CP,Awadhesh Pandit,Satyajit Mayor,Uma Ramakrishnan,Dimple Notani
hCoV-19/India/KA-RFNB-3232/2022	EPI_ISL_9090927	2022-01	APOLLO HEALTH AND LIFESTYLE LTD	National Center for Biological Sciences, TIFR - Rockefeller Foundation	Darshan Sreenivas,Bhagyashree Madhav Shelar,Kathirvel Kandasamy,Lakshminarayanan CP,Awadhesh Pandit,Satyajit Mayor,Uma Ramakrishnan,Dimple Notani
hCoV-19/India/KA-RFNB-3577/2022	EPI_ISL_9091138	2022-01	APOLLO HEALTH AND LIFESTYLE LTD	National Center for Biological Sciences, TIFR - Rockefeller Foundation	Darshan Sreenivas,Bhagyashree Madhav Shelar,Kathirvel Kandasamy,Lakshminarayanan CP,Awadhesh Pandit,Satyajit Mayor,Uma Ramakrishnan,Dimple Notani
hCoV-19/India/KA-RFNB-3358/2022	EPI_ISL_9091004	2022-01	APOLLO HEALTH AND LIFESTYLE LTD	National Center for Biological Sciences, TIFR - Rockefeller Foundation	Darshan Sreenivas,Bhagyashree Madhav Shelar,Kathirvel Kandasamy,Lakshminarayanan CP,Awadhesh Pandit,Satyajit Mayor,Uma Ramakrishnan,Dimple Notani
hCoV-19/India/KA-RFNB-3072/2022	EPI_ISL_9090806	2022-01	APOLLO HEALTH AND LIFESTYLE LTD	National Center for Biological Sciences, TIFR - Rockefeller Foundation	Darshan Sreenivas,Bhagyashree Madhav Shelar,Kathirvel Kandasamy,Lakshminarayanan CP,Awadhesh Pandit,Satyajit Mayor,Uma Ramakrishnan,Dimple Notani
hCoV-19/India/KA-RFNB-3124/2022	EPI_ISL_9090828	2022-01	Bangalore Life Science Cluster	National Center for Biological Sciences, TIFR - Rockefeller Foundation	Darshan Sreenivas,Bhagyashree Madhav Shelar,Kathirvel Kandasamy,Lakshminarayanan CP,Awadhesh Pandit,Satyajit Mayor,Uma Ramakrishnan,Dimple Notani
hCoV-19/India/KA-RFNB-3068/2022	EPI_ISL_9090805	2022-01	APOLLO HEALTH AND LIFESTYLE LTD	National Center for Biological Sciences, TIFR - Rockefeller Foundation	Darshan Sreenivas,Bhagyashree Madhav Shelar,Kathirvel Kandasamy,Lakshminarayanan CP,Awadhesh Pandit,Satyajit Mayor,Uma Ramakrishnan,Dimple Notani
hCoV-19/India/KA-RFNB-3131/2022	EPI_ISL_9090834	2022-01	Bangalore Life Science Cluster	National Center for Biological Sciences, TIFR - Rockefeller Foundation	Darshan Sreenivas,Bhagyashree Madhav Shelar,Kathirvel Kandasamy,Lakshminarayanan CP,Awadhesh Pandit,Satyajit Mayor,Uma Ramakrishnan,Dimple Notani
hCoV-19/India/KA-RFNB-3284/2022	EPI_ISL_9090960	2022-01	APOLLO HEALTH AND LIFESTYLE LTD	National Center for Biological Sciences, TIFR - Rockefeller Foundation	Darshan Sreenivas,Bhagyashree Madhav Shelar,Kathirvel Kandasamy,Lakshminarayanan CP,Awadhesh Pandit,Satyajit Mayor,Uma Ramakrishnan,Dimple Notani
hCoV-19/India/KA-RFNB-5132/2022	EPI_ISL_9730501	2022-01	Neuberg Anand Reference Laboratory, Bengaluru	National Center for Biological Sciences, TIFR - Rockefeller Foundation	Darshan Sreenivas,Bhagyashree Madhav Shelar,Kathirvel Kandasamy,Lakshminarayanan CP,Awadhesh Pandit,Satyajit Mayor,Uma Ramakrishnan,Dimple Notani
hCoV-19/India/KA-RFNB-3539/2022	EPI_ISL_9091127	2022-01	APOLLO HEALTH AND LIFESTYLE LTD	National Center for Biological Sciences, TIFR - Rockefeller Foundation	Darshan Sreenivas,Bhagyashree Madhav Shelar,Kathirvel Kandasamy,Lakshminarayanan CP,Awadhesh Pandit,Satyajit Mayor,Uma Ramakrishnan,Dimple Notani
hCoV-19/India/KA-RFNB-3436/2022	EPI_ISL_9091045	2022-01	APOLLO HEALTH AND LIFESTYLE LTD	National Center for Biological Sciences, TIFR - Rockefeller Foundation	Darshan Sreenivas,Bhagyashree Madhav Shelar,Kathirvel Kandasamy,Lakshminarayanan CP,Awadhesh Pandit,Satyajit Mayor,Uma Ramakrishnan,Dimple Notani
hCoV-19/India/KA-RFNB-3563/2022	EPI_ISL_9091133	2022-01	APOLLO HEALTH AND LIFESTYLE LTD	National Center for Biological Sciences, TIFR - Rockefeller Foundation	Darshan Sreenivas,Bhagyashree Madhav Shelar,Kathirvel Kandasamy,Lakshminarayanan CP,Awadhesh Pandit,Satyajit Mayor,Uma Ramakrishnan,Dimple Notani
hCoV-19/India/KA-RFNB-3400/2022	EPI_ISL_9091020	2022-01	APOLLO HEALTH AND LIFESTYLE LTD	National Center for Biological Sciences, TIFR - Rockefeller Foundation	Darshan Sreenivas,Bhagyashree Madhav Shelar,Kathirvel Kandasamy,Lakshminarayanan CP,Awadhesh Pandit,Satyajit Mayor,Uma Ramakrishnan,Dimple Notani
hCoV-19/India/KA-RFNB-3146/2022	EPI_ISL_9090848	2022-01	Bangalore Life Science Cluster	National Center for Biological Sciences, TIFR - Rockefeller Foundation	Darshan Sreenivas,Bhagyashree Madhav Shelar,Kathirvel Kandasamy,Lakshminarayanan CP,Awadhesh Pandit,Satyajit Mayor,Uma Ramakrishnan,Dimple Notani
hCoV-19/India/KA-RFNB-3233/2022	EPI_ISL_9090928	2022-01	APOLLO HEALTH AND LIFESTYLE LTD	National Center for Biological Sciences, TIFR - Rockefeller Foundation	Darshan Sreenivas,Bhagyashree Madhav Shelar,Kathirvel Kandasamy,Lakshminarayanan CP,Awadhesh Pandit,Satyajit Mayor,Uma Ramakrishnan,Dimple Notani
hCoV-19/India/KA-RFNB-3244/2022	EPI_ISL_9090936	2022-01	APOLLO HEALTH AND LIFESTYLE LTD	National Center for Biological Sciences, TIFR - Rockefeller Foundation	Darshan Sreenivas,Bhagyashree Madhav Shelar,Kathirvel Kandasamy,Lakshminarayanan CP,Awadhesh Pandit,Satyajit Mayor,Uma Ramakrishnan,Dimple Notani
hCoV-19/India/KA-RFNB-3576/2022	EPI_ISL_9091137	2022-01	APOLLO HEALTH AND LIFESTYLE LTD	National Center for Biological Sciences, TIFR - Rockefeller Foundation	Darshan Sreenivas,Bhagyashree Madhav Shelar,Kathirvel Kandasamy,Lakshminarayanan CP,Awadhesh Pandit,Satyajit Mayor,Uma Ramakrishnan,Dimple Notani
hCoV-19/Germany/SN-RKI-I-513270/2022	EPI_ISL_9734860	2022-01-26	Bioscientia Labor Wermsdorf	Robert Koch Institute	unknown
hCoV-19/India/KA-RFNB-3268/2022	EPI_ISL_9090949	2022-01	APOLLO HEALTH AND LIFESTYLE LTD	National Center for Biological Sciences, TIFR - Rockefeller Foundation	Darshan Sreenivas,Bhagyashree Madhav Shelar,Kathirvel Kandasamy,Lakshminarayanan CP,Awadhesh Pandit,Satyajit Mayor,Uma Ramakrishnan,Dimple Notani
hCoV-19/India/KA-RFNB-3360/2022	EPI_ISL_9091006	2022-01	APOLLO HEALTH AND LIFESTYLE LTD	National Center for Biological Sciences, TIFR - Rockefeller Foundation	Darshan Sreenivas,Bhagyashree Madhav Shelar,Kathirvel Kandasamy,Lakshminarayanan CP,Awadhesh Pandit,Satyajit Mayor,Uma Ramakrishnan,Dimple Notani
hCoV-19/India/KA-RFNB-3572/2022	EPI_ISL_9091136	2022-01	APOLLO HEALTH AND LIFESTYLE LTD	National Center for Biological Sciences, TIFR - Rockefeller Foundation	Darshan Sreenivas,Bhagyashree Madhav Shelar,Kathirvel Kandasamy,Lakshminarayanan CP,Awadhesh Pandit,Satyajit Mayor,Uma Ramakrishnan,Dimple Notani
hCoV-19/India/KA-RFNB-3079/2022	EPI_ISL_9090808	2022-01	APOLLO HEALTH AND LIFESTYLE LTD	National Center for Biological Sciences, TIFR - Rockefeller Foundation	Darshan Sreenivas,Bhagyashree Madhav Shelar,Kathirvel Kandasamy,Lakshminarayanan CP,Awadhesh Pandit,Satyajit Mayor,Uma Ramakrishnan,Dimple Notani
hCoV-19/India/KA-RFNB-3560/2022	EPI_ISL_9091132	2022-01	APOLLO HEALTH AND LIFESTYLE LTD	National Center for Biological Sciences, TIFR - Rockefeller Foundation	Darshan Sreenivas,Bhagyashree Madhav Shelar,Kathirvel Kandasamy,Lakshminarayanan CP,Awadhesh Pandit,Satyajit Mayor,Uma Ramakrishnan,Dimple Notani
hCoV-19/India/KA-RFNB-3319/2022	EPI_ISL_9090981	2022-01	APOLLO HEALTH AND LIFESTYLE LTD	National Center for Biological Sciences, TIFR - Rockefeller Foundation	Darshan Sreenivas,Bhagyashree Madhav Shelar,Kathirvel Kandasamy,Lakshminarayanan CP,Awadhesh Pandit,Satyajit Mayor,Uma Ramakrishnan,Dimple Notani
hCoV-19/India/KA-RFNB-3246/2022	EPI_ISL_9090938	2022-01	APOLLO HEALTH AND LIFESTYLE LTD	National Center for Biological Sciences, TIFR - Rockefeller Foundation	Darshan Sreenivas,Bhagyashree Madhav Shelar,Kathirvel Kandasamy,Lakshminarayanan CP,Awadhesh Pandit,Satyajit Mayor,Uma Ramakrishnan,Dimple Notani
hCoV-19/India/KA-RFNB-3147/2022	EPI_ISL_9090849	2022-01	Bangalore Life Science Cluster	National Center for Biological Sciences, TIFR - Rockefeller Foundation	Darshan Sreenivas,Bhagyashree Madhav Shelar,Kathirvel Kandasamy,Lakshminarayanan CP,Awadhesh Pandit,Satyajit Mayor,Uma Ramakrishnan,Dimple Notani
hCoV-19/England/HSLL-353857B/2022	EPI_ISL_9735526	2022-02-01	Health Services Laboratories	Wellcome Sanger Institute for the COVID-19 Genomics UK (COG-UK) Consortium	Health Services Laboratories and Alex Alderton, Roberto Amato, Jeffrey Barrett, Sonia Goncalves, Ewan Harrison, David K. Jackson, Ian Johnston, Dominic Kwiatkowski, Cordelia Langford, John Sillitoe on behalf of the Wellcome Sanger Institute COVID-19 Surveillance Team
hCoV-19/India/KA-RFNB-3378/2022	EPI_ISL_9091013	2022-01	APOLLO HEALTH AND LIFESTYLE LTD	National Center for Biological Sciences, TIFR - Rockefeller Foundation	Darshan Sreenivas,Bhagyashree Madhav Shelar,Kathirvel Kandasamy,Lakshminarayanan CP,Awadhesh Pandit,Satyajit Mayor,Uma Ramakrishnan,Dimple Notani
hCoV-19/India/KA-RFNB-3273/2022	EPI_ISL_9090952	2022-01	APOLLO HEALTH AND LIFESTYLE LTD	National Center for Biological Sciences, TIFR - Rockefeller Foundation	Darshan Sreenivas,Bhagyashree Madhav Shelar,Kathirvel Kandasamy,Lakshminarayanan CP,Awadhesh Pandit,Satyajit Mayor,Uma Ramakrishnan,Dimple Notani
hCoV-19/India/KA-RFNB-3599/2022	EPI_ISL_9091144	2022-01	APOLLO HEALTH AND LIFESTYLE LTD	National Center for Biological Sciences, TIFR - Rockefeller Foundation	Darshan Sreenivas,Bhagyashree Madhav Shelar,Kathirvel Kandasamy,Lakshminarayanan CP,Awadhesh Pandit,Satyajit Mayor,Uma Ramakrishnan,Dimple Notani
hCoV-19/India/KA-RFNB-3429/2022	EPI_ISL_9091039	2022-01	APOLLO HEALTH AND LIFESTYLE LTD	National Center for Biological Sciences, TIFR - Rockefeller Foundation	Darshan Sreenivas,Bhagyashree Madhav Shelar,Kathirvel Kandasamy,Lakshminarayanan CP,Awadhesh Pandit,Satyajit Mayor,Uma Ramakrishnan,Dimple Notani
hCoV-19/Cambodia/901992/2022	EPI_ISL_8753815	2022-01-07	Virology Unit, Institut Pasteur du Cambodge	Virology Unit, Institut Pasteur du Cambodge	Leakhena Pum, Sophoannadedh Rath, Cecile Troupin, Jurre Y Siegers, Ly Sovann, Kraing Sidonn, Yi Sengdoeurn, Chin Savuth, Chau Darapheak, Veasna Duong, Erik A Karlsson
hCoV-19/Cambodia/902232/2022	EPI_ISL_8753834	2022-01-08	Virology Unit, Institut Pasteur du Cambodge	Virology Unit, Institut Pasteur du Cambodge	Leakhena Pum, Sophoannadedh Rath, Cecile Troupin, Jurre Y Siegers, Ly Sovann, Kraing Sidonn, Yi Sengdoeurn, Chin Savuth, Chau Darapheak, Veasna Duong, Erik A Karlsson
hCoV-19/India/KA-RFNB-2994/2022	EPI_ISL_9090776	2022-01	APOLLO HEALTH AND LIFESTYLE LTD	National Center for Biological Sciences, TIFR - Rockefeller Foundation	Darshan Sreenivas,Bhagyashree Madhav Shelar,Kathirvel Kandasamy,Lakshminarayanan CP,Awadhesh Pandit,Satyajit Mayor,Uma Ramakrishnan,Dimple Notani
hCoV-19/Cambodia/901994/2022	EPI_ISL_8753817	2022-01-07	Virology Unit, Institut Pasteur du Cambodge	Virology Unit, Institut Pasteur du Cambodge	Leakhena Pum, Sophoannadedh Rath, Cecile Troupin, Jurre Y Siegers, Ly Sovann, Kraing Sidonn, Yi Sengdoeurn, Chin Savuth, Chau Darapheak, Veasna Duong, Erik A Karlsson
hCoV-19/India/KA-RFNB-2976/2022	EPI_ISL_9090770	2022-01	APOLLO HEALTH AND LIFESTYLE LTD	National Center for Biological Sciences, TIFR - Rockefeller Foundation	Darshan Sreenivas,Bhagyashree Madhav Shelar,Kathirvel Kandasamy,Lakshminarayanan CP,Awadhesh Pandit,Satyajit Mayor,Uma Ramakrishnan,Dimple Notani
hCoV-19/India/KA-RFNB-2942/2022	EPI_ISL_9090759	2022-01	APOLLO HEALTH AND LIFESTYLE LTD	National Center for Biological Sciences, TIFR - Rockefeller Foundation	Darshan Sreenivas,Bhagyashree Madhav Shelar,Kathirvel Kandasamy,Lakshminarayanan CP,Awadhesh Pandit,Satyajit Mayor,Uma Ramakrishnan,Dimple Notani
hCoV-19/India/KA-RFNB-3013/2022	EPI_ISL_9090783	2022-01	APOLLO HEALTH AND LIFESTYLE LTD	National Center for Biological Sciences, TIFR - Rockefeller Foundation	Darshan Sreenivas,Bhagyashree Madhav Shelar,Kathirvel Kandasamy,Lakshminarayanan CP,Awadhesh Pandit,Satyajit Mayor,Uma Ramakrishnan,Dimple Notani
hCoV-19/India/KA-RFNB-3003/2022	EPI_ISL_9090781	2022-01	APOLLO HEALTH AND LIFESTYLE LTD	National Center for Biological Sciences, TIFR - Rockefeller Foundation	Darshan Sreenivas,Bhagyashree Madhav Shelar,Kathirvel Kandasamy,Lakshminarayanan CP,Awadhesh Pandit,Satyajit Mayor,Uma Ramakrishnan,Dimple Notani
hCoV-19/Cambodia/900955/2022	EPI_ISL_8753774	2022-01-04	Virology Unit, Institut Pasteur du Cambodge	Virology Unit, Institut Pasteur du Cambodge	Leakhena Pum, Sophoannadedh Rath, Cecile Troupin, Jurre Y Siegers, Ly Sovann, Kraing Sidonn, Yi Sengdoeurn, Chin Savuth, Chau Darapheak, Veasna Duong, Erik A Karlsson
hCoV-19/India/KA-RFNB-2961/2022	EPI_ISL_9090767	2022-01	APOLLO HEALTH AND LIFESTYLE LTD	National Center for Biological Sciences, TIFR - Rockefeller Foundation	Darshan Sreenivas,Bhagyashree Madhav Shelar,Kathirvel Kandasamy,Lakshminarayanan CP,Awadhesh Pandit,Satyajit Mayor,Uma Ramakrishnan,Dimple Notani
hCoV-19/India/KA-RFNB-2978/2022	EPI_ISL_9090771	2022-01	APOLLO HEALTH AND LIFESTYLE LTD	National Center for Biological Sciences, TIFR - Rockefeller Foundation	Darshan Sreenivas,Bhagyashree Madhav Shelar,Kathirvel Kandasamy,Lakshminarayanan CP,Awadhesh Pandit,Satyajit Mayor,Uma Ramakrishnan,Dimple Notani
hCoV-19/India/KA-RFNB-3022/2022	EPI_ISL_9090786	2022-01	APOLLO HEALTH AND LIFESTYLE LTD	National Center for Biological Sciences, TIFR - Rockefeller Foundation	Darshan Sreenivas,Bhagyashree Madhav Shelar,Kathirvel Kandasamy,Lakshminarayanan CP,Awadhesh Pandit,Satyajit Mayor,Uma Ramakrishnan,Dimple Notani
hCoV-19/India/KA-RFNB-3501/2021	EPI_ISL_9091098	2021-12-30	BANGALORE MEDICAL COLLEGE AND RESEARCH INSTITUTE VRDL (BMCRI), VICTORIA HOSPITAL CAMPUS	National Center for Biological Sciences, TIFR - Rockefeller Foundation	Darshan Sreenivas,Bhagyashree Madhav Shelar,Kathirvel Kandasamy,Lakshminarayanan CP,Awadhesh Pandit,Satyajit Mayor,Uma Ramakrishnan,Dimple Notani
hCoV-19/Cambodia/901993/2022	EPI_ISL_8753816	2022-01-07	Virology Unit, Institut Pasteur du Cambodge	Virology Unit, Institut Pasteur du Cambodge	Leakhena Pum, Sophoannadedh Rath, Cecile Troupin, Jurre Y Siegers, Ly Sovann, Kraing Sidonn, Yi Sengdoeurn, Chin Savuth, Chau Darapheak, Veasna Duong, Erik A Karlsson
hCoV-19/India/KA-RFNB-3044/2022	EPI_ISL_9090791	2022-01	APOLLO HEALTH AND LIFESTYLE LTD	National Center for Biological Sciences, TIFR - Rockefeller Foundation	Darshan Sreenivas,Bhagyashree Madhav Shelar,Kathirvel Kandasamy,Lakshminarayanan CP,Awadhesh Pandit,Satyajit Mayor,Uma Ramakrishnan,Dimple Notani
hCoV-19/India/KA-RFNB-2998/2022	EPI_ISL_9090779	2022-01	APOLLO HEALTH AND LIFESTYLE LTD	National Center for Biological Sciences, TIFR - Rockefeller Foundation	Darshan Sreenivas,Bhagyashree Madhav Shelar,Kathirvel Kandasamy,Lakshminarayanan CP,Awadhesh Pandit,Satyajit Mayor,Uma Ramakrishnan,Dimple Notani
hCoV-19/India/KA-RFNB-2955/2022	EPI_ISL_9090765	2022-01	APOLLO HEALTH AND LIFESTYLE LTD	National Center for Biological Sciences, TIFR - Rockefeller Foundation	Darshan Sreenivas,Bhagyashree Madhav Shelar,Kathirvel Kandasamy,Lakshminarayanan CP,Awadhesh Pandit,Satyajit Mayor,Uma Ramakrishnan,Dimple Notani
hCoV-19/India/KA-RFNB-3002/2022	EPI_ISL_9090780	2022-01	APOLLO HEALTH AND LIFESTYLE LTD	National Center for Biological Sciences, TIFR - Rockefeller Foundation	Darshan Sreenivas,Bhagyashree Madhav Shelar,Kathirvel Kandasamy,Lakshminarayanan CP,Awadhesh Pandit,Satyajit Mayor,Uma Ramakrishnan,Dimple Notani
hCoV-19/India/KA-RFNB-2939/2022	EPI_ISL_9090757	2022-01	APOLLO HEALTH AND LIFESTYLE LTD	National Center for Biological Sciences, TIFR - Rockefeller Foundation	Darshan Sreenivas,Bhagyashree Madhav Shelar,Kathirvel Kandasamy,Lakshminarayanan CP,Awadhesh Pandit,Satyajit Mayor,Uma Ramakrishnan,Dimple Notani
hCoV-19/India/KA-RFNB-2960/2022	EPI_ISL_9090766	2022-01	APOLLO HEALTH AND LIFESTYLE LTD	National Center for Biological Sciences, TIFR - Rockefeller Foundation	Darshan Sreenivas,Bhagyashree Madhav Shelar,Kathirvel Kandasamy,Lakshminarayanan CP,Awadhesh Pandit,Satyajit Mayor,Uma Ramakrishnan,Dimple Notani
hCoV-19/India/KA-RFNB-2952/2022	EPI_ISL_9090764	2022-01	APOLLO HEALTH AND LIFESTYLE LTD	National Center for Biological Sciences, TIFR - Rockefeller Foundation	Darshan Sreenivas,Bhagyashree Madhav Shelar,Kathirvel Kandasamy,Lakshminarayanan CP,Awadhesh Pandit,Satyajit Mayor,Uma Ramakrishnan,Dimple Notani
hCoV-19/India/KA-RFNB-2995/2022	EPI_ISL_9090777	2022-01	APOLLO HEALTH AND LIFESTYLE LTD	National Center for Biological Sciences, TIFR - Rockefeller Foundation	Darshan Sreenivas,Bhagyashree Madhav Shelar,Kathirvel Kandasamy,Lakshminarayanan CP,Awadhesh Pandit,Satyajit Mayor,Uma Ramakrishnan,Dimple Notani
hCoV-19/India/KA-RFNB-3502/2021	EPI_ISL_9091099	2021-12-30	BANGALORE MEDICAL COLLEGE AND RESEARCH INSTITUTE VRDL (BMCRI), VICTORIA HOSPITAL CAMPUS	National Center for Biological Sciences, TIFR - Rockefeller Foundation	Darshan Sreenivas,Bhagyashree Madhav Shelar,Kathirvel Kandasamy,Lakshminarayanan CP,Awadhesh Pandit,Satyajit Mayor,Uma Ramakrishnan,Dimple Notani
hCoV-19/India/KA-RFNB-2835/2022	EPI_ISL_9090751	2022-01	APOLLO HEALTH AND LIFESTYLE LTD	National Center for Biological Sciences, TIFR - Rockefeller Foundation	Darshan Sreenivas,Bhagyashree Madhav Shelar,Kathirvel Kandasamy,Lakshminarayanan CP,Awadhesh Pandit,Satyajit Mayor,Uma Ramakrishnan,Dimple Notani
hCoV-19/Cambodia/900550/2022	EPI_ISL_8753758	2022-01-03	Virology Unit, Institut Pasteur du Cambodge	Virology Unit, Institut Pasteur du Cambodge	Leakhena Pum, Sophoannadedh Rath, Cecile Troupin, Jurre Y Siegers, Ly Sovann, Kraing Sidonn, Yi Sengdoeurn, Chin Savuth, Chau Darapheak, Veasna Duong, Erik A Karlsson
hCoV-19/India/KA-RFNB-3010/2022	EPI_ISL_9090782	2022-01	APOLLO HEALTH AND LIFESTYLE LTD	National Center for Biological Sciences, TIFR - Rockefeller Foundation	Darshan Sreenivas,Bhagyashree Madhav Shelar,Kathirvel Kandasamy,Lakshminarayanan CP,Awadhesh Pandit,Satyajit Mayor,Uma Ramakrishnan,Dimple Notani
hCoV-19/India/KA-RFNB-2979/2022	EPI_ISL_9090772	2022-01	APOLLO HEALTH AND LIFESTYLE LTD	National Center for Biological Sciences, TIFR - Rockefeller Foundation	Darshan Sreenivas,Bhagyashree Madhav Shelar,Kathirvel Kandasamy,Lakshminarayanan CP,Awadhesh Pandit,Satyajit Mayor,Uma Ramakrishnan,Dimple Notani
hCoV-19/India/KA-RFNB-2940/2022	EPI_ISL_9090758	2022-01	APOLLO HEALTH AND LIFESTYLE LTD	National Center for Biological Sciences, TIFR - Rockefeller Foundation	Darshan Sreenivas,Bhagyashree Madhav Shelar,Kathirvel Kandasamy,Lakshminarayanan CP,Awadhesh Pandit,Satyajit Mayor,Uma Ramakrishnan,Dimple Notani
hCoV-19/India/KA-RFNB-2969/2022	EPI_ISL_9090768	2022-01	APOLLO HEALTH AND LIFESTYLE LTD	National Center for Biological Sciences, TIFR - Rockefeller Foundation	Darshan Sreenivas,Bhagyashree Madhav Shelar,Kathirvel Kandasamy,Lakshminarayanan CP,Awadhesh Pandit,Satyajit Mayor,Uma Ramakrishnan,Dimple Notani
hCoV-19/India/KA-RFNB-2980/2022	EPI_ISL_9090773	2022-01	APOLLO HEALTH AND LIFESTYLE LTD	National Center for Biological Sciences, TIFR - Rockefeller Foundation	Darshan Sreenivas,Bhagyashree Madhav Shelar,Kathirvel Kandasamy,Lakshminarayanan CP,Awadhesh Pandit,Satyajit Mayor,Uma Ramakrishnan,Dimple Notani
hCoV-19/India/KA-RFNB-2996/2022	EPI_ISL_9090778	2022-01	APOLLO HEALTH AND LIFESTYLE LTD	National Center for Biological Sciences, TIFR - Rockefeller Foundation	Darshan Sreenivas,Bhagyashree Madhav Shelar,Kathirvel Kandasamy,Lakshminarayanan CP,Awadhesh Pandit,Satyajit Mayor,Uma Ramakrishnan,Dimple Notani
hCoV-19/India/KA-RFNB-2987/2022	EPI_ISL_9090774	2022-01	APOLLO HEALTH AND LIFESTYLE LTD	National Center for Biological Sciences, TIFR - Rockefeller Foundation	Darshan Sreenivas,Bhagyashree Madhav Shelar,Kathirvel Kandasamy,Lakshminarayanan CP,Awadhesh Pandit,Satyajit Mayor,Uma Ramakrishnan,Dimple Notani
hCoV-19/India/KA-RFNB-2937/2022	EPI_ISL_9090756	2022-01	APOLLO HEALTH AND LIFESTYLE LTD	National Center for Biological Sciences, TIFR - Rockefeller Foundation	Darshan Sreenivas,Bhagyashree Madhav Shelar,Kathirvel Kandasamy,Lakshminarayanan CP,Awadhesh Pandit,Satyajit Mayor,Uma Ramakrishnan,Dimple Notani
hCoV-19/India/KA-RFNB-3025/2022	EPI_ISL_9090787	2022-01	APOLLO HEALTH AND LIFESTYLE LTD	National Center for Biological Sciences, TIFR - Rockefeller Foundation	Darshan Sreenivas,Bhagyashree Madhav Shelar,Kathirvel Kandasamy,Lakshminarayanan CP,Awadhesh Pandit,Satyajit Mayor,Uma Ramakrishnan,Dimple Notani
hCoV-19/India/KA-RFNB-3477/2021	EPI_ISL_9091076	2021-12-29	BANGALORE MEDICAL COLLEGE AND RESEARCH INSTITUTE VRDL (BMCRI), VICTORIA HOSPITAL CAMPUS	National Center for Biological Sciences, TIFR - Rockefeller Foundation	Darshan Sreenivas,Bhagyashree Madhav Shelar,Kathirvel Kandasamy,Lakshminarayanan CP,Awadhesh Pandit,Satyajit Mayor,Uma Ramakrishnan,Dimple Notani
hCoV-19/India/KA-RFNB-2943/2022	EPI_ISL_9090760	2022-01	APOLLO HEALTH AND LIFESTYLE LTD	National Center for Biological Sciences, TIFR - Rockefeller Foundation	Darshan Sreenivas,Bhagyashree Madhav Shelar,Kathirvel Kandasamy,Lakshminarayanan CP,Awadhesh Pandit,Satyajit Mayor,Uma Ramakrishnan,Dimple Notani
hCoV-19/Cambodia/900389/2022	EPI_ISL_8753757	2022-01-02	Virology Unit, Institut Pasteur du Cambodge	Virology Unit, Institut Pasteur du Cambodge	Leakhena Pum, Sophoannadedh Rath, Cecile Troupin, Jurre Y Siegers, Ly Sovann, Kraing Sidonn, Yi Sengdoeurn, Chin Savuth, Chau Darapheak, Veasna Duong, Erik A Karlsson
hCoV-19/SouthAfrica/NICD-N22404/2021	EPI_ISL_7605591	2021-11-25	ROB FERREIRA LABORATORY	National Institute for Communicable Diseases of the National Health Laboratory Service	Amoako DG, Everatt J, Scheepers C, Mohale T, Ntuli N, Mahlangu B, Mnguni A, Ismail A, Bhiman JN, Wolter N
hCoV-19/SouthAfrica/SU-NHLS_3913/2022	EPI_ISL_9413790	2022-01-24	Division of Medical Virology, National Health Laboratory Service (NHLS), Tygerberg Hospital / Stellenbosch University	Division of Medical Virology, National Health Laboratory Service (NHLS), Tygerberg Hospital / Stellenbosch University	Susan Engelbrecht, Tongai Maponga, Shannon Wilson, Mathilda Claassen, Tania Stander, Gert van Zyl, Wolfgang Preiser
hCoV-19/Denmark/DCGC-341930/2022	EPI_ISL_9367437	2022-01-23	Department of Bacteria, Parasites and Fungi, Statens Serum Institut, Copenhagen, Denmark	Statens Serum Institut Bioinformatics and Microbial Genomics	Danish Covid-19 Genome Consortium
hCoV-19/Denmark/DCGC-358544/2022	EPI_ISL_9742840	2022-02-02	Department of Clinical Microbiology, Odense University Hospital, Odense, Denmark	Statens Serum Institut Bioinformatics and Microbial Genomics	Danish Covid-19 Genome Consortium
hCoV-19/Wales/PHWC-P8IOAU/2022	EPI_ISL_9745511	2022-01-22	Originating lab: Wales Specialist Virology Centre Sequencing lab: Pathogen Genomics Unit	Public Health Wales Microbiology Cardiff Wales Specialist Virology Centre	Catherine Moore, Johnathan Evans, Laura Gifford, Malorie Perry, Simon Cottrell, Angela Marchbank, Alec Birchley, Alexander Adams, Amy Gaskin, Bree Gatica-Wilcox, Jason Coombes, Joel Southgate, Lauren Gilbert, Lee Graham, Nicole Pacchiarini, Sara Kumziene-Summerhayes, Sarah Taylor, Sophie Jones, Sara Rey, Matthew Bull, Joanne Watkins, Sally Corden, Tom Connor
hCoV-19/England/BRBR-3424151/2022	EPI_ISL_9365458	2022-01-23	Berkshire and Surrey Pathology Services Lighthouse Laboratory	Wellcome Sanger Institute for the COVID-19 Genomics UK (COG-UK) Consortium	Berkshire and Surrey Pathology Services Lighthouse Laboratory and Alex Alderton, Roberto Amato, Jeffrey Barrett, Sonia Goncalves, Ewan Harrison, David K. Jackson, Ian Johnston, Dominic Kwiatkowski, Cordelia Langford, John Sillitoe on behalf of the Wellcome Sanger Institute COVID-19 Surveillance Team
hCoV-19/Poland/22SNR1103_wsserze/2022	EPI_ISL_9725726	2022-01-25	Laboratorium Diagnostyczne Centrum Medyczne LuxMed	Wojewodzka Stacja Sanitarno-Epidemiologiczna w Rzeszowie, Laboratorium Diagnostyki Medycznej	Marzena Baranowska, Katarzyna Wilk, Karolina Ostrowska, Anna Nowakowska
hCoV-19/Poland/22SNR1120_wsserze/2022	EPI_ISL_9725777	2022-01-24	Medyczne Laboratorium Diagnostyczne LABMED	Wojewodzka Stacja Sanitarno-Epidemiologiczna w Rzeszowie, Laboratorium Diagnostyki Medycznej	Marzena Baranowska, Katarzyna Wilk, Karolina Ostrowska, Anna Nowakowska
hCoV-19/Poland/22SNR1136_wsserze/2022	EPI_ISL_9725869	2022-01-26	MakLab Laboratorium Diagnostyczne	Wojewodzka Stacja Sanitarno-Epidemiologiczna w Rzeszowie, Laboratorium Diagnostyki Medycznej	Marzena Baranowska, Katarzyna Wilk, Karolina Ostrowska, Anna Nowakowska
hCoV-19/Poland/22SNR1138_wsserze/2022	EPI_ISL_9725879	2022-01-27	Laboratorium Diagnostyczne Centrum Medyczne LuxMed	Wojewodzka Stacja Sanitarno-Epidemiologiczna w Rzeszowie, Laboratorium Diagnostyki Medycznej	Marzena Baranowska, Katarzyna Wilk, Karolina Ostrowska, Anna Nowakowska
hCoV-19/Poland/22SNR1122_wsserze/2022	EPI_ISL_9725787	2022-01-26	Laboratorium Diagnostyczne Centrum Medyczne LuxMed	Wojewodzka Stacja Sanitarno-Epidemiologiczna w Rzeszowie, Laboratorium Diagnostyki Medycznej	Marzena Baranowska, Katarzyna Wilk, Karolina Ostrowska, Anna Nowakowska
hCoV-19/Poland/22SNR1121_wsserze/2022	EPI_ISL_9725781	2022-01-25	Laboratorium Diagnostyczne Centrum Medyczne LuxMed	Wojewodzka Stacja Sanitarno-Epidemiologiczna w Rzeszowie, Laboratorium Diagnostyki Medycznej	Marzena Baranowska, Katarzyna Wilk, Karolina Ostrowska, Anna Nowakowska
hCoV-19/Poland/22SNR989_wsserze/2022	EPI_ISL_9718993	2022-01-17	Zaklad Diagnostyki Laboratoryjnej Koagulologii i Mikrobiologii	Wojewodzka Stacja Sanitarno-Epidemiologiczna w Rzeszowie, Laboratorium Diagnostyki Medycznej	Marzena Baranowska, Katarzyna Wilk, Karolina Ostrowska, Anna Nowakowska
hCoV-19/Poland/22SNR1003_wsserze/2022	EPI_ISL_9718837	2022-01-17	Laboratorium Diagnostyczne Centrum Medyczne LuxMed	Wojewodzka Stacja Sanitarno-Epidemiologiczna w Rzeszowie, Laboratorium Diagnostyki Medycznej	Marzena Baranowska, Katarzyna Wilk, Karolina Ostrowska, Anna Nowakowska
hCoV-19/Poland/22SNR997_wsserze/2022	EPI_ISL_9719009	2022-01-17	Laboratorium Diagnostyczne Centrum Medyczne LuxMed	Wojewodzka Stacja Sanitarno-Epidemiologiczna w Rzeszowie, Laboratorium Diagnostyki Medycznej	Marzena Baranowska, Katarzyna Wilk, Karolina Ostrowska, Anna Nowakowska
hCoV-19/Poland/22SNR999_wsserze/2022	EPI_ISL_9719014	2022-01-17	Zaklad Diagnostyki Laboratoryjnej Koagulologii i Mikrobiologii	Wojewodzka Stacja Sanitarno-Epidemiologiczna w Rzeszowie, Laboratorium Diagnostyki Medycznej	Marzena Baranowska, Katarzyna Wilk, Karolina Ostrowska, Anna Nowakowska
hCoV-19/Poland/22SNR1014_wsserze/2022	EPI_ISL_9718858	2022-01-17	Laboratorium Diagnostyczne Centrum Medyczne LuxMed	Wojewodzka Stacja Sanitarno-Epidemiologiczna w Rzeszowie, Laboratorium Diagnostyki Medycznej	Marzena Baranowska, Katarzyna Wilk, Karolina Ostrowska, Anna Nowakowska
hCoV-19/Poland/22SNR1013_wsserze/2022	EPI_ISL_9718856	2022-01-17	Laboratorium Diagnostyczne Centrum Medyczne LuxMed	Wojewodzka Stacja Sanitarno-Epidemiologiczna w Rzeszowie, Laboratorium Diagnostyki Medycznej	Marzena Baranowska, Katarzyna Wilk, Karolina Ostrowska, Anna Nowakowska
hCoV-19/Poland/22SNR1016_wsserze/2022	EPI_ISL_9718860	2022-01-17	Laboratorium Diagnostyczne Centrum Medyczne LuxMed	Wojewodzka Stacja Sanitarno-Epidemiologiczna w Rzeszowie, Laboratorium Diagnostyki Medycznej	Marzena Baranowska, Katarzyna Wilk, Karolina Ostrowska, Anna Nowakowska
hCoV-19/Poland/22SNR1018_wsserze/2022	EPI_ISL_9718864	2022-01-17	Laboratorium Diagnostyczne Centrum Medyczne LuxMed	Wojewodzka Stacja Sanitarno-Epidemiologiczna w Rzeszowie, Laboratorium Diagnostyki Medycznej	Marzena Baranowska, Katarzyna Wilk, Karolina Ostrowska, Anna Nowakowska
hCoV-19/England/MILK-352CE60/2022	EPI_ISL_9736985	2022-02-02	Lighthouse Lab in Milton Keynes	Wellcome Sanger Institute for the COVID-19 Genomics UK (COG-UK) Consortium	The Lighthouse Lab in Milton Keynes and Alex Alderton, Roberto Amato, Jeffrey Barrett, Sonia Goncalves, Ewan Harrison, David K. Jackson, Ian Johnston, Dominic Kwiatkowski, Cordelia Langford, John Sillitoe on behalf of the Wellcome Sanger Institute COVID-19 Surveillance Team
hCoV-19/England/ALDP-354E75E/2022	EPI_ISL_9731878	2022-02-02	Lighthouse Lab in Alderley Park	Wellcome Sanger Institute for the COVID-19 Genomics UK (COG-UK) Consortium	Jacquelyn Wynn, Mairead Hyland, The Lighthouse Lab in Alderley Park and Alex Alderton, Roberto Amato, Jeffrey Barrett, Sonia Goncalves, Ewan Harrison, David K. Jackson, Ian Johnston, Dominic Kwiatkowski, Cordelia Langford, John Sillitoe on behalf of the Wellcome Sanger Institute COVID-19 Surveillance Team
hCoV-19/England/MILK-354D18E/2022	EPI_ISL_9731302	2022-02-03	Lighthouse Lab in Milton Keynes	Wellcome Sanger Institute for the COVID-19 Genomics UK (COG-UK) Consortium	The Lighthouse Lab in Milton Keynes and Alex Alderton, Roberto Amato, Jeffrey Barrett, Sonia Goncalves, Ewan Harrison, David K. Jackson, Ian Johnston, Dominic Kwiatkowski, Cordelia Langford, John Sillitoe on behalf of the Wellcome Sanger Institute COVID-19 Surveillance Team
hCoV-19/USA/NC-MCPH-CLT-004611/2022	EPI_ISL_9433400	2022-01-21	StarMed Healthcare	UNC Charlotte Environmental Monitoring Laboratory	Jessica Schlueter, Jannatul Ferdous, Torri Weathers, Samuel Kunkleman, Juan Bolanos, Kevin Lambirth, Cynthia Gibas
hCoV-19/Scotland/QEUH-353ABE0/2022	EPI_ISL_9736275	2022-02-02	Lighthouse Lab in Glasgow	Wellcome Sanger Institute for the COVID-19 Genomics UK (COG-UK) Consortium	Harper VanSteenhouse, Yumi Kasai, David Gray, Carol Clugston, Anna Dominiczak and Alex Alderton, Roberto Amato, Jeffrey Barrett, Sonia Goncalves, Ewan Harrison, David K. Jackson, Ian Johnston, Dominic Kwiatkowski, Cordelia Langford, John Sillitoe on behalf of the Wellcome Sanger Institute COVID-19 Surveillance Team
hCoV-19/England/ALDP-331E49E/2022	EPI_ISL_9066364	2022-01-17	Lighthouse Lab in Alderley Park	Wellcome Sanger Institute for the COVID-19 Genomics UK (COG-UK) Consortium	Jacquelyn Wynn, Mairead Hyland, The Lighthouse Lab in Alderley Park and Alex Alderton, Roberto Amato, Jeffrey Barrett, Sonia Goncalves, Ewan Harrison, David K. Jackson, Ian Johnston, Dominic Kwiatkowski, Cordelia Langford, John Sillitoe on behalf of the Wellcome Sanger Institute COVID-19 Surveillance Team
hCoV-19/England/MILK-3547A5C/2022	EPI_ISL_9733237	2022-02-03	Lighthouse Lab in Milton Keynes	Wellcome Sanger Institute for the COVID-19 Genomics UK (COG-UK) Consortium	The Lighthouse Lab in Milton Keynes and Alex Alderton, Roberto Amato, Jeffrey Barrett, Sonia Goncalves, Ewan Harrison, David K. Jackson, Ian Johnston, Dominic Kwiatkowski, Cordelia Langford, John Sillitoe on behalf of the Wellcome Sanger Institute COVID-19 Surveillance Team
hCoV-19/Mozambique/CERI-KRISP-K033872/2021	EPI_ISL_9418722	2021-12-08	Instituto Nacional de Saude (INS), Mozambique	CERI, Centre for Epidemic Response and Innovation, Stellenbosch University and KRISP, KZN Research Innovation and Sequencing Platform, UKZN.	Nalia Ismael, Nadia Sitoe, Paulo Arnaldo, Nedio Mabunda, Giandhari J, Pillay S, Naidoo Y, Naicker D, Maharaj A, Anyaneji UJ, Moir M, Van Wyk S, San JE, Tshiabuila D, Tegally H, Wilkinson E, de Oliveira T
hCoV-19/Poland/2202-226_wsselodz/2022	EPI_ISL_9753008	2022-01-22	Laboratorium Diagnostyki COVID-19 w Instytucie Genetyki Czlowieka PAN	Wojewodzka Stacja Sanitarno-Epidemiologiczna w Lodzi, Oddzial Laboratoryjny Mikrobiologii i Parazytologii	Elian Terpo, Szymon Konkolewski, Marta Gawronska, Martyna Matera, Agnieszka Karnowska, Danuta Bartczak, Katarzyna Kosowska, Lucyna Kochanowska, Aleksandra Krawczyk
hCoV-19/Poland/2202-293_wsselodz/2022	EPI_ISL_9754983	2022-01-26	Laboratorium Diagnostyki COVID-19 w Instytucie Genetyki Czlowieka PAN	Wojewodzka Stacja Sanitarno-Epidemiologiczna w Lodzi, Oddzial Laboratoryjny Mikrobiologii i Parazytologii	Elian Terpo, Szymon Konkolewski, Marta Gawronska, Martyna Matera, Agnieszka Karnowska, Danuta Bartczak, Katarzyna Kosowska, Lucyna Kochanowska, Aleksandra Krawczyk
hCoV-19/Poland/2202-194_wsselodz/2022	EPI_ISL_9752977	2022-01-20	Laboratorium Diagnostyki COVID-19 w Instytucie Genetyki Czlowieka PAN	Wojewodzka Stacja Sanitarno-Epidemiologiczna w Lodzi, Oddzial Laboratoryjny Mikrobiologii i Parazytologii	Elian Terpo, Szymon Konkolewski, Marta Gawronska, Martyna Matera, Agnieszka Karnowska, Danuta Bartczak, Katarzyna Kosowska, Lucyna Kochanowska, Aleksandra Krawczyk
hCoV-19/Poland/1460WSN2022_wsseol/2022	EPI_ISL_9752457	2022-01-26	WSSE w Olsztynie	Wojewodzka Stacja Sanitarno-Epidemiologiczna w Olsztynie, Laboratorium Badan Epidemiologiczno-Klinicznych	Sylwia Krzetowska, Monika Czerminska, Ewa Liszewska, Tomasz Jakubczak, Marta Lukian, Patryk Bielecki, Aleksandra Kobiatko, Emilia Tarabasz, Paulina Rozycka, Barbara Dolinska
hCoV-19/Poland/1430WSN2022_wsseol/2022	EPI_ISL_9752427	2022-01-23	WSSE w Olsztynie	Wojewodzka Stacja Sanitarno-Epidemiologiczna w Olsztynie, Laboratorium Badan Epidemiologiczno-Klinicznych	Sylwia Krzetowska, Monika Czerminska, Ewa Liszewska, Tomasz Jakubczak, Marta Lukian, Patryk Bielecki, Aleksandra Kobiatko, Emilia Tarabasz, Paulina Rozycka, Barbara Dolinska
hCoV-19/England/MILK-3545CC1/2022	EPI_ISL_9727821	2022-02-04	Lighthouse Lab in Milton Keynes	Wellcome Sanger Institute for the COVID-19 Genomics UK (COG-UK) Consortium	The Lighthouse Lab in Milton Keynes and Alex Alderton, Roberto Amato, Jeffrey Barrett, Sonia Goncalves, Ewan Harrison, David K. Jackson, Ian Johnston, Dominic Kwiatkowski, Cordelia Langford, John Sillitoe on behalf of the Wellcome Sanger Institute COVID-19 Surveillance Team
hCoV-19/England/LSPA-3561B1D/2022	EPI_ISL_9723246	2022-02-01	Rosalind Franklin Laboratory	Wellcome Sanger Institute for the COVID-19 Genomics UK (COG-UK) Consortium	Donald Fraser, Suki Lee, Rob Howes, The Rosalind Franklin Laboratory and Alex Alderton, Roberto Amato, Jeffrey Barrett, Sonia Goncalves, Ewan Harrison, David K. Jackson, Ian Johnston, Dominic Kwiatkowski, Cordelia Langford, John Sillitoe on behalf of the Wellcome Sanger Institute COVID-19 Surveillance Team
hCoV-19/India/UP-NBRI-7-1-22-55-CWS-1148/2022	EPI_ISL_9244239	2022-01-01	King George's Medical University	CSIR-National Botanical Research Institute	Priti Prasad, Shantanu Prakash, Babita, Tripti Rungta, Suruchi Shukla, Sumit K Bag, Amita Jain, Samir V Sawant
hCoV-19/England/MILK-3461BD2/2022	EPI_ISL_9358278	2022-01-27	Lighthouse Lab in Milton Keynes	Wellcome Sanger Institute for the COVID-19 Genomics UK (COG-UK) Consortium	The Lighthouse Lab in Milton Keynes and Alex Alderton, Roberto Amato, Jeffrey Barrett, Sonia Goncalves, Ewan Harrison, David K. Jackson, Ian Johnston, Dominic Kwiatkowski, Cordelia Langford, John Sillitoe on behalf of the Wellcome Sanger Institute COVID-19 Surveillance Team
hCoV-19/England/MILK-2FB45BC/2021	EPI_ISL_8240936	2021-12-21	Lighthouse Lab in Milton Keynes	Wellcome Sanger Institute for the COVID-19 Genomics UK (COG-UK) Consortium	The Lighthouse Lab in Milton Keynes and Alex Alderton, Roberto Amato, Jeffrey Barrett, Sonia Goncalves, Ewan Harrison, David K. Jackson, Ian Johnston, Dominic Kwiatkowski, Cordelia Langford, John Sillitoe on behalf of the Wellcome Sanger Institute COVID-19 Surveillance Team
hCoV-19/India/MH-ICMR-NIV-INSACOG-GSEQ-8723/2022	EPI_ISL_9419472	2022-01-12	ICMR-National Institute of Virology - INSACOG	NIV Influenza	Dr. Varsha Potdar and NIC Team
hCoV-19/SouthAfrica/CERI-KRISP-K034236/2021	EPI_ISL_9423055	2021-12-16	ZARV/NHLS, Department Medical Virology, University of Pretoria	CERI, Centre for Epidemic Response and Innvoation, Stellenbosch University and KRISP, KZN Research Innovation and Sequencing Platform, UKZN.	Amy Strydom, Adriano Mendes, Micheala Davids, Sim Mayaphi and Marietjie Venter, Giandhari J, Pillay S, Naidoo Y, Naicker D, Maharaj A, Anyaneji UJ, Moir M, Van Wyk S, San JE, Tshiabuila D, Tegally H, Wilkinson E, de Oliveira T
hCoV-19/England/LSPA-2EBDE13/2021	EPI_ISL_7993016	2021-12-14	Rosalind Franklin Laboratory	Wellcome Sanger Institute for the COVID-19 Genomics UK (COG-UK) Consortium	Donald Fraser, Suki Lee, Rob Howes, The Rosalind Franklin Laboratory and Alex Alderton, Roberto Amato, Jeffrey Barrett, Sonia Goncalves, Ewan Harrison, David K. Jackson, Ian Johnston, Dominic Kwiatkowski, Cordelia Langford, John Sillitoe on behalf of the Wellcome Sanger Institute COVID-19 Surveillance Team
hCoV-19/France/GES-HUS2201111026/2022	EPI_ISL_9008066	2022-01-11	Institut de Virologie du CHU de Strasbourg	Institut de Virologie du CHU de Strasbourg	Fafi-Kremer Samira, Gallais Floriane, Gantner Pierre, Laugel Elodie, Solis Morgane, Velay Aurélie, Wendling Marie-Josée
hCoV-19/Austria/IMBA_IMP-1448_B12/2022	EPI_ISL_9420885	2022-01-10	IPF (Institut fr Pathologie/Landeskrankenhaus Feldkirch)	Elling and Cochella laboratories, IMBA/IMP	Ezgi Oezkan, Marcus Strobl, Ramesh Yelagandula, Olga Frank, Tanino Albanese, Alexander Stark, Luisa Cochella and Ulrich Elling
hCoV-19/England/MILK-3580987/2022	EPI_ISL_9777423	2022-02-04	Lighthouse Lab in Milton Keynes	Wellcome Sanger Institute for the COVID-19 Genomics UK (COG-UK) Consortium	The Lighthouse Lab in Milton Keynes and Alex Alderton, Roberto Amato, Jeffrey Barrett, Sonia Goncalves, Ewan Harrison, David K. Jackson, Ian Johnston, Dominic Kwiatkowski, Cordelia Langford, John Sillitoe on behalf of the Wellcome Sanger Institute COVID-19 Surveillance Team
hCoV-19/England/MILK-357616E/2022	EPI_ISL_9777696	2022-02-04	Lighthouse Lab in Milton Keynes	Wellcome Sanger Institute for the COVID-19 Genomics UK (COG-UK) Consortium	The Lighthouse Lab in Milton Keynes and Alex Alderton, Roberto Amato, Jeffrey Barrett, Sonia Goncalves, Ewan Harrison, David K. Jackson, Ian Johnston, Dominic Kwiatkowski, Cordelia Langford, John Sillitoe on behalf of the Wellcome Sanger Institute COVID-19 Surveillance Team
hCoV-19/England/MILK-3573538/2022	EPI_ISL_9778130	2022-02-04	Lighthouse Lab in Milton Keynes	Wellcome Sanger Institute for the COVID-19 Genomics UK (COG-UK) Consortium	The Lighthouse Lab in Milton Keynes and Alex Alderton, Roberto Amato, Jeffrey Barrett, Sonia Goncalves, Ewan Harrison, David K. Jackson, Ian Johnston, Dominic Kwiatkowski, Cordelia Langford, John Sillitoe on behalf of the Wellcome Sanger Institute COVID-19 Surveillance Team
hCoV-19/England/MILK-3571910/2022	EPI_ISL_9778102	2022-02-04	Lighthouse Lab in Milton Keynes	Wellcome Sanger Institute for the COVID-19 Genomics UK (COG-UK) Consortium	The Lighthouse Lab in Milton Keynes and Alex Alderton, Roberto Amato, Jeffrey Barrett, Sonia Goncalves, Ewan Harrison, David K. Jackson, Ian Johnston, Dominic Kwiatkowski, Cordelia Langford, John Sillitoe on behalf of the Wellcome Sanger Institute COVID-19 Surveillance Team
hCoV-19/Italy/PIE_IRCC_15879115/2022	EPI_ISL_9775774	2022-01-25	A.S.L. NOVARA	Fondazione del Piemonte per l'Oncologia IRCCS	Antonino Sottile, Silvia Brossa, Paola Marino, Giorgio Giardina
hCoV-19/Austria/IMBA_IMP-1476_A12/2022	EPI_ISL_9422560	2022-01-10	Ages,Gruppenpraxis Fachrzt. f. Med. u. Chem. Labordiagnostik Labors.at GmbH	Elling and Cochella laboratories, IMBA/IMP	Ezgi Oezkan, Marcus Strobl, Ramesh Yelagandula, Olga Frank, Tanino Albanese, Alexander Stark, Luisa Cochella and Ulrich Elling
hCoV-19/Ireland/TA-NVRL-S21IRL00577056/2021	EPI_ISL_8509697	2021-12-17	National Virus Reference Laboratory	National Virus Reference Laboratory	Zoe Yandle, Charlene Bennett, Gabriel Gonzalez, Michael Carr, Jonathan Dean, Cillian F De Gascun
hCoV-19/England/LSPA-3573E4C/2022	EPI_ISL_9786723	2022-02-02	Rosalind Franklin Laboratory	Wellcome Sanger Institute for the COVID-19 Genomics UK (COG-UK) Consortium	Donald Fraser, Suki Lee, Rob Howes, The Rosalind Franklin Laboratory and Alex Alderton, Roberto Amato, Jeffrey Barrett, Sonia Goncalves, Ewan Harrison, David K. Jackson, Ian Johnston, Dominic Kwiatkowski, Cordelia Langford, John Sillitoe on behalf of the Wellcome Sanger Institute COVID-19 Surveillance Team
hCoV-19/England/MILK-355760A/2022	EPI_ISL_9788583	2022-02-03	Lighthouse Lab in Milton Keynes	Wellcome Sanger Institute for the COVID-19 Genomics UK (COG-UK) Consortium	The Lighthouse Lab in Milton Keynes and Alex Alderton, Roberto Amato, Jeffrey Barrett, Sonia Goncalves, Ewan Harrison, David K. Jackson, Ian Johnston, Dominic Kwiatkowski, Cordelia Langford, John Sillitoe on behalf of the Wellcome Sanger Institute COVID-19 Surveillance Team
hCoV-19/England/MILK-355C1E6/2022	EPI_ISL_9786336	2022-02-03	Lighthouse Lab in Milton Keynes	Wellcome Sanger Institute for the COVID-19 Genomics UK (COG-UK) Consortium	The Lighthouse Lab in Milton Keynes and Alex Alderton, Roberto Amato, Jeffrey Barrett, Sonia Goncalves, Ewan Harrison, David K. Jackson, Ian Johnston, Dominic Kwiatkowski, Cordelia Langford, John Sillitoe on behalf of the Wellcome Sanger Institute COVID-19 Surveillance Team
hCoV-19/Poland/WSSEGDA-701/2022	EPI_ISL_9791184	2022-02-08	Laboratorium Diagnostyki Medycznej	Wojewódzka Stacja Sanitarno-Epidemiologiczna w Gdańsku	Gabriela Rutkowska, Barbara Skórczewska, Karolina Smarzyńska
hCoV-19/Denmark/DCGC-359945/2022	EPI_ISL_9782163	2022-01-24	Department of Clinical Microbiology and Center for Genomic Medicine, Rigshospitalet, Copenhagen, Denmark	Statens Serum Institut Bioinformatics and Microbial Genomics	Danish Covid-19 Genome Consortium
hCoV-19/Poland/1623SNR21_wsserze/2021	EPI_ISL_8188656	2021-12-10	Laboratorium Diagnostyczne Centrum Medyczne LuxMed	Wojewodzka Stacja Sanitarno-Epidemiologiczna w Rzeszowie, Laboratorium Diagnostyki Medycznej	Marzena Baranowska, Katarzyna Wilk, Karolina Ostrowska, Anna Nowakowska
hCoV-19/Austria/IMBA_IMP-1403_F09/2021	EPI_ISL_9424623	2021-12-28	Ages,MA15 Lieferdienst Veloce	Elling and Cochella laboratories, IMBA/IMP	Ezgi Oezkan, Marcus Strobl, Ramesh Yelagandula, Olga Frank, Tanino Albanese, Alexander Stark, Luisa Cochella and Ulrich Elling
hCoV-19/Denmark/DCGC-324336/2022	EPI_ISL_9011819	2022-01-16	Department of Clinical Microbiology, Odense University Hospital, Odense, Denmark	Statens Serum Institut Bioinformatics and Microbial Genomics	Danish Covid-19 Genome Consortium
hCoV-19/USA/MA-CDCBI-CRSP_2DGV7LZ63OUXHVH4/2022	EPI_ISL_9811279	2022-01-28	Broad Institute Clinical Research Sequencing Platform	Infectious Disease Program, Broad Institute of Harvard and MIT	Siddle,K.J., Adams,G., Pearlman,L., Gladden-Young,A., Vicente,G., Blumenstiel,B., DeFelice,M., Lee,M., McGovern,S., Lagerborg,K., Rudy,M., DeRuff,K., Carter,A., Normandin,E., Bauer,M., Reilly,S., Tomkins-Tinch,C., Loreth,C., Chaluvadi,S., Meldrim,J., Granger,B., Lemieux,J.E., Birren,B.W., Sabeti,P.C., Larkin,K., Dodge,S., Lennon,N., Madoff,L., Brown,C., Gallagher,G., Smole,S., Park,D.J., Gabriel,…
hCoV-19/USA/MA-CDCBI-CRSP_P2WHA2DWUHJGDART/2022	EPI_ISL_9811777	2022-01-30	Broad Institute Clinical Research Sequencing Platform	Infectious Disease Program, Broad Institute of Harvard and MIT	Siddle,K.J., Adams,G., Pearlman,L., Gladden-Young,A., Vicente,G., Blumenstiel,B., DeFelice,M., Lee,M., McGovern,S., Lagerborg,K., Rudy,M., DeRuff,K., Carter,A., Normandin,E., Bauer,M., Reilly,S., Tomkins-Tinch,C., Loreth,C., Chaluvadi,S., Meldrim,J., Granger,B., Lemieux,J.E., Birren,B.W., Sabeti,P.C., Larkin,K., Dodge,S., Lennon,N., Madoff,L., Brown,C., Gallagher,G., Smole,S., Park,D.J., Gabriel,…
hCoV-19/Poland/22SNR307_wsserze/2022	EPI_ISL_9352788	2022-01-11	Laboratorium Diagnostyczne Centrum Medyczne LuxMed	Wojewodzka Stacja Sanitarno-Epidemiologiczna w Rzeszowie, Laboratorium Diagnostyki Medycznej	Marzena Baranowska, Katarzyna Wilk, Karolina Ostrowska, Anna Nowakowska
hCoV-19/England/LSPA-2F5E736/2021	EPI_ISL_8202960	2021-12-15	Rosalind Franklin Laboratory	Wellcome Sanger Institute for the COVID-19 Genomics UK (COG-UK) Consortium	Donald Fraser, Suki Lee, Rob Howes, The Rosalind Franklin Laboratory and Alex Alderton, Roberto Amato, Jeffrey Barrett, Sonia Goncalves, Ewan Harrison, David K. Jackson, Ian Johnston, Dominic Kwiatkowski, Cordelia Langford, John Sillitoe on behalf of the Wellcome Sanger Institute COVID-19 Surveillance Team
hCoV-19/England/ALDP-35A7841/2022	EPI_ISL_9819678	2022-02-05	Lighthouse Lab in Alderley Park	Wellcome Sanger Institute for the COVID-19 Genomics UK (COG-UK) Consortium	Jacquelyn Wynn, Mairead Hyland, The Lighthouse Lab in Alderley Park and Alex Alderton, Roberto Amato, Jeffrey Barrett, Sonia Goncalves, Ewan Harrison, David K. Jackson, Ian Johnston, Dominic Kwiatkowski, Cordelia Langford, John Sillitoe on behalf of the Wellcome Sanger Institute COVID-19 Surveillance Team
hCoV-19/England/MILK-35B4CCD/2022	EPI_ISL_9823008	2022-02-06	Lighthouse Lab in Milton Keynes	Wellcome Sanger Institute for the COVID-19 Genomics UK (COG-UK) Consortium	The Lighthouse Lab in Milton Keynes and Alex Alderton, Roberto Amato, Jeffrey Barrett, Sonia Goncalves, Ewan Harrison, David K. Jackson, Ian Johnston, Dominic Kwiatkowski, Cordelia Langford, John Sillitoe on behalf of the Wellcome Sanger Institute COVID-19 Surveillance Team
hCoV-19/Scotland/QEUH-3588FC9/2022	EPI_ISL_9824132	2022-02-04	Lighthouse Lab in Glasgow	Wellcome Sanger Institute for the COVID-19 Genomics UK (COG-UK) Consortium	Harper VanSteenhouse, Yumi Kasai, David Gray, Carol Clugston, Anna Dominiczak and Alex Alderton, Roberto Amato, Jeffrey Barrett, Sonia Goncalves, Ewan Harrison, David K. Jackson, Ian Johnston, Dominic Kwiatkowski, Cordelia Langford, John Sillitoe on behalf of the Wellcome Sanger Institute COVID-19 Surveillance Team
hCoV-19/England/MILK-358E576/2022	EPI_ISL_9824509	2022-02-05	Lighthouse Lab in Milton Keynes	Wellcome Sanger Institute for the COVID-19 Genomics UK (COG-UK) Consortium	The Lighthouse Lab in Milton Keynes and Alex Alderton, Roberto Amato, Jeffrey Barrett, Sonia Goncalves, Ewan Harrison, David K. Jackson, Ian Johnston, Dominic Kwiatkowski, Cordelia Langford, John Sillitoe on behalf of the Wellcome Sanger Institute COVID-19 Surveillance Team
hCoV-19/England/MILK-35A1A23/2022	EPI_ISL_9821808	2022-02-05	Lighthouse Lab in Milton Keynes	Wellcome Sanger Institute for the COVID-19 Genomics UK (COG-UK) Consortium	The Lighthouse Lab in Milton Keynes and Alex Alderton, Roberto Amato, Jeffrey Barrett, Sonia Goncalves, Ewan Harrison, David K. Jackson, Ian Johnston, Dominic Kwiatkowski, Cordelia Langford, John Sillitoe on behalf of the Wellcome Sanger Institute COVID-19 Surveillance Team
hCoV-19/England/LSPA-356A4A0/2022	EPI_ISL_9825026	2022-02-02	Rosalind Franklin Laboratory	Wellcome Sanger Institute for the COVID-19 Genomics UK (COG-UK) Consortium	Donald Fraser, Suki Lee, Rob Howes, The Rosalind Franklin Laboratory and Alex Alderton, Roberto Amato, Jeffrey Barrett, Sonia Goncalves, Ewan Harrison, David K. Jackson, Ian Johnston, Dominic Kwiatkowski, Cordelia Langford, John Sillitoe on behalf of the Wellcome Sanger Institute COVID-19 Surveillance Team
hCoV-19/England/ALDP-35923B1/2022	EPI_ISL_9825446	2022-02-04	Lighthouse Lab in Alderley Park	Wellcome Sanger Institute for the COVID-19 Genomics UK (COG-UK) Consortium	Jacquelyn Wynn, Mairead Hyland, The Lighthouse Lab in Alderley Park and Alex Alderton, Roberto Amato, Jeffrey Barrett, Sonia Goncalves, Ewan Harrison, David K. Jackson, Ian Johnston, Dominic Kwiatkowski, Cordelia Langford, John Sillitoe on behalf of the Wellcome Sanger Institute COVID-19 Surveillance Team
hCoV-19/England/MILK-3591AEA/2022	EPI_ISL_9825545	2022-02-05	Lighthouse Lab in Milton Keynes	Wellcome Sanger Institute for the COVID-19 Genomics UK (COG-UK) Consortium	The Lighthouse Lab in Milton Keynes and Alex Alderton, Roberto Amato, Jeffrey Barrett, Sonia Goncalves, Ewan Harrison, David K. Jackson, Ian Johnston, Dominic Kwiatkowski, Cordelia Langford, John Sillitoe on behalf of the Wellcome Sanger Institute COVID-19 Surveillance Team
hCoV-19/England/MILK-35A26A6/2022	EPI_ISL_9829121	2022-02-05	Lighthouse Lab in Milton Keynes	Wellcome Sanger Institute for the COVID-19 Genomics UK (COG-UK) Consortium	The Lighthouse Lab in Milton Keynes and Alex Alderton, Roberto Amato, Jeffrey Barrett, Sonia Goncalves, Ewan Harrison, David K. Jackson, Ian Johnston, Dominic Kwiatkowski, Cordelia Langford, John Sillitoe on behalf of the Wellcome Sanger Institute COVID-19 Surveillance Team
hCoV-19/England/NORW-31672A3/2022	EPI_ISL_9835029	2022-01-12	Quadram Institute Bioscience	COVID-19 Genomics UK (COG-UK) Consortium	Dave J. Baker, Thanh Le-Viet, Leonardo de Oliveira Martins, Nabil-Fareed Alikhan, Lizzie Meadows, Martin Lott, Michaela Matthews, Alexander J Trotter, Andrew J. Page, Darcie Burgess, Rebecca Sutcliffe, Ana Martínez Gascueña, Rhiannon Evans
hCoV-19/England/PHEP-YYRYBMF/2022	EPI_ISL_9837461	2022-01-24	Respiratory Virus Unit, Microbiology Services Colindale, Public Health England	COVID-19 Genomics UK (COG-UK) Consortium	PHE Covid Sequencing Team
hCoV-19/Germany/SH-RKI-I-389980/2021	EPI_ISL_8221909	2021-12-02	LADR Zentrallabor DR. Kramer & Kollegen Geesthacht	Robert Koch Institute	unknown
hCoV-19/England/MILK-35C5221/2022	EPI_ISL_9839172	2022-02-06	Lighthouse Lab in Milton Keynes	Wellcome Sanger Institute for the COVID-19 Genomics UK (COG-UK) Consortium	The Lighthouse Lab in Milton Keynes and Alex Alderton, Roberto Amato, Jeffrey Barrett, Sonia Goncalves, Ewan Harrison, David K. Jackson, Ian Johnston, Dominic Kwiatkowski, Cordelia Langford, John Sillitoe on behalf of the Wellcome Sanger Institute COVID-19 Surveillance Team
hCoV-19/England/MILK-35B5136/2022	EPI_ISL_9841707	2022-02-06	Lighthouse Lab in Milton Keynes	Wellcome Sanger Institute for the COVID-19 Genomics UK (COG-UK) Consortium	The Lighthouse Lab in Milton Keynes and Alex Alderton, Roberto Amato, Jeffrey Barrett, Sonia Goncalves, Ewan Harrison, David K. Jackson, Ian Johnston, Dominic Kwiatkowski, Cordelia Langford, John Sillitoe on behalf of the Wellcome Sanger Institute COVID-19 Surveillance Team
hCoV-19/England/MILK-35B5145/2022	EPI_ISL_9841891	2022-02-06	Lighthouse Lab in Milton Keynes	Wellcome Sanger Institute for the COVID-19 Genomics UK (COG-UK) Consortium	The Lighthouse Lab in Milton Keynes and Alex Alderton, Roberto Amato, Jeffrey Barrett, Sonia Goncalves, Ewan Harrison, David K. Jackson, Ian Johnston, Dominic Kwiatkowski, Cordelia Langford, John Sillitoe on behalf of the Wellcome Sanger Institute COVID-19 Surveillance Team
hCoV-19/England/MILK-35C04F3/2022	EPI_ISL_9842458	2022-02-06	Lighthouse Lab in Milton Keynes	Wellcome Sanger Institute for the COVID-19 Genomics UK (COG-UK) Consortium	The Lighthouse Lab in Milton Keynes and Alex Alderton, Roberto Amato, Jeffrey Barrett, Sonia Goncalves, Ewan Harrison, David K. Jackson, Ian Johnston, Dominic Kwiatkowski, Cordelia Langford, John Sillitoe on behalf of the Wellcome Sanger Institute COVID-19 Surveillance Team
hCoV-19/England/MILK-32EF0C0/2022	EPI_ISL_9025587	2022-01-18	Lighthouse Lab in Milton Keynes	Wellcome Sanger Institute for the COVID-19 Genomics UK (COG-UK) Consortium	The Lighthouse Lab in Milton Keynes and Alex Alderton, Roberto Amato, Jeffrey Barrett, Sonia Goncalves, Ewan Harrison, David K. Jackson, Ian Johnston, Dominic Kwiatkowski, Cordelia Langford, John Sillitoe on behalf of the Wellcome Sanger Institute COVID-19 Surveillance Team
hCoV-19/Austria/LB-R00057-S334/2022	EPI_ISL_9528623	2022-01-20	Lifebrain Covid Labor GmbH	Lifebrain Covid Labor GmbH	Filip Sima, Alexandra Wagner, Anna Edermayr
hCoV-19/Bangladesh/BCSIR-BSMMU-27/2022	EPI_ISL_9837719	2022-01-27	Department of Virology	Genomic Research Lab, BCSIR	Md. Murshed Hasan Sarkar, Md. Ahasan Habib, Shahina Akter, Tanjina Akhter Banu, Barna Goswami, Iffat Jahan, Sanjana Fatema Chowdhury, Showti Raheel Naser, Mohammad Mohi Uddin, Md. Kamrul Islam, Mohammad Samir Uzzaman, Eshrar Osman, Md. Sharfuddin Ahmed, Mohammed Atiqur Rahman, Afzalun Nessa, Md. Hossain Rahman, Md. Aftab Ali Shaikh, Md. Salim Khan
hCoV-19/Bangladesh/BCSIR-BSMMU-25/2022	EPI_ISL_9837717	2022-01-27	Department of Virology	Genomic Research Lab, BCSIR	Md. Murshed Hasan Sarkar, Md. Ahasan Habib, Shahina Akter, Tanjina Akhter Banu, Barna Goswami, Iffat Jahan, Sanjana Fatema Chowdhury, Showti Raheel Naser, Mohammad Mohi Uddin, Md. Kamrul Islam, Mohammad Samir Uzzaman, Eshrar Osman, Md. Sharfuddin Ahmed, Mohammed Atiqur Rahman, Afzalun Nessa, Md. Hossain Rahman, Md. Aftab Ali Shaikh, Md. Salim Khan
hCoV-19/Bangladesh/BCSIR-BSMMU-26/2022	EPI_ISL_9837718	2022-01-27	Department of Virology	Genomic Research Lab, BCSIR	Md. Murshed Hasan Sarkar, Md. Ahasan Habib, Shahina Akter, Tanjina Akhter Banu, Barna Goswami, Iffat Jahan, Sanjana Fatema Chowdhury, Showti Raheel Naser, Mohammad Mohi Uddin, Md. Kamrul Islam, Mohammad Samir Uzzaman, Eshrar Osman, Md. Sharfuddin Ahmed, Mohammed Atiqur Rahman, Afzalun Nessa, Md. Hossain Rahman, Md. Aftab Ali Shaikh, Md. Salim Khan
hCoV-19/Bangladesh/BCSIR-BSMMU-18/2022	EPI_ISL_9832265	2022-01-26	Department of Virology	Genomic Research Lab, BCSIR	Md. Murshed Hasan Sarkar, Md. Ahasan Habib, Shahina Akter, Tanjina Akhter Banu, Barna Goswami, Iffat Jahan, Sanjana Fatema Chowdhury, Showti Raheel Naser, Mohammad Mohi Uddin, Md. Kamrul Islam, Mohammad Samir Uzzaman, Eshrar Osman, Md. Sharfuddin Ahmed, Mohammed Atiqur Rahman, Afzalun Nessa, Md. Hossain Rahman, Md. Aftab Ali Shaikh, Md. Salim Khan
hCoV-19/Bangladesh/BCSIR-BSMMU-19/2022	EPI_ISL_9832266	2022-01-26	Department of Virology	Genomic Research Lab, BCSIR	Md. Murshed Hasan Sarkar, Md. Ahasan Habib, Shahina Akter, Tanjina Akhter Banu, Barna Goswami, Iffat Jahan, Sanjana Fatema Chowdhury, Showti Raheel Naser, Mohammad Mohi Uddin, Md. Kamrul Islam, Mohammad Samir Uzzaman, Eshrar Osman, Md. Sharfuddin Ahmed, Mohammed Atiqur Rahman, Afzalun Nessa, Md. Hossain Rahman, Md. Aftab Ali Shaikh, Md. Salim Khan
hCoV-19/Bangladesh/BCSIR-BSMMU-17/2022	EPI_ISL_9832264	2022-01-26	Department of Virology	Genomic Research Lab, BCSIR	Md. Murshed Hasan Sarkar, Md. Ahasan Habib, Shahina Akter, Tanjina Akhter Banu, Barna Goswami, Iffat Jahan, Sanjana Fatema Chowdhury, Showti Raheel Naser, Mohammad Mohi Uddin, Md. Kamrul Islam, Mohammad Samir Uzzaman, Eshrar Osman, Md. Sharfuddin Ahmed, Mohammed Atiqur Rahman, Afzalun Nessa, Md. Hossain Rahman, Md. Aftab Ali Shaikh, Md. Salim Khan
hCoV-19/Germany/HH-RKI-I-459474/2022	EPI_ISL_9211772	2022-01-10	MVZ Labor Dr. Fenner und Kollegen (Standort Hamburg)	Robert Koch Institute	unknown
hCoV-19/Germany/HE-RKI-I-462429/2022	EPI_ISL_9215839	2022-01-11	IMD Labor Frankfurt	Robert Koch Institute	unknown
hCoV-19/Germany/BW-RKI-I-468018/2022	EPI_ISL_9221238	2022-01-13	MVZ Labor Dr. Limbach & Kollegen GbR	Robert Koch Institute	unknown
hCoV-19/Germany/BW-RKI-I-468031/2022	EPI_ISL_9221254	2022-01-12	MVZ Labor Dr. Limbach & Kollegen GbR	Robert Koch Institute	unknown
hCoV-19/Germany/BW-RKI-I-468064/2022	EPI_ISL_9221303	2022-01-09	MVZ Labor Dr. Limbach & Kollegen GbR	Robert Koch Institute	unknown
hCoV-19/Germany/SN-RKI-I-473368/2022	EPI_ISL_9229722	2022-01-17	Uniklinikum Carl Gustav Carus an der TU Dresden; Institut für Virologie	Robert Koch Institute	unknown
hCoV-19/Germany/ST-RKI-I-473599/2022	EPI_ISL_9230340	2022-01-15	Landesamt für Verbraucherschutz des Landes Sachsen-Anhalt	Robert Koch Institute	unknown
hCoV-19/Germany/RP-RKI-I-477368/2022	EPI_ISL_9446053	2022-01-16	MVZ für Laboratoriumsmedizin und Mikrobiologie Koblenz-Mittelrhein (Labor Koblenz)	Robert Koch Institute	unknown
hCoV-19/Germany/HH-RKI-I-503274/2022	EPI_ISL_9719033	2022-01-24	MVZ Labor Dr. Fenner und Kollegen (Standort Hamburg)	Robert Koch Institute	unknown
hCoV-19/Germany/HH-RKI-I-503427/2022	EPI_ISL_9719182	2022-01-23	MVZ Labor Dr. Fenner und Kollegen (Standort Hamburg)	Robert Koch Institute	unknown
hCoV-19/Germany/HH-RKI-I-503506/2022	EPI_ISL_9719260	2022-01-26	MVZ Labor Dr. Fenner und Kollegen (Standort Hamburg)	Robert Koch Institute	unknown
hCoV-19/Germany/SN-RKI-I-512420/2022	EPI_ISL_9731534	2022-01-17	Bioscientia Labor Wermsdorf	Robert Koch Institute	unknown
hCoV-19/Germany/SN-RKI-I-512687/2022	EPI_ISL_9732596	2022-01-17	Bioscientia Labor Wermsdorf	Robert Koch Institute	unknown
hCoV-19/Poland/22SNR411_wsserze/2022	EPI_ISL_9352701	2022-01-14	MakLab Laboratorium Diagnostyczne	Wojewodzka Stacja Sanitarno-Epidemiologiczna w Rzeszowie, Laboratorium Diagnostyki Medycznej	Marzena Baranowska, Katarzyna Wilk, Karolina Ostrowska, Anna Nowakowska
hCoV-19/Poland/2202-185_wsselodz/2022	EPI_ISL_9612855	2022-01-25	Wojewodzki Specjalistyczny Szpital im. Dr. Wl. Bieganskiego	Wojewodzka Stacja Sanitarno-Epidemiologiczna w Lodzi, Oddzial Laboratoryjny Mikrobiologii i Parazytologii	Elian Terpo, Szymon Konkolewski, Marta Gawronska, Martyna Matera, Agnieszka Karnowska, Danuta Bartczak, Katarzyna Kosowska, Lucyna Kochanowska, Aleksandra Krawczyk
hCoV-19/England/MILK-2F0C315/2021	EPI_ISL_8041750	2021-12-16	Lighthouse Lab in Milton Keynes	Wellcome Sanger Institute for the COVID-19 Genomics UK (COG-UK) Consortium	The Lighthouse Lab in Milton Keynes and Alex Alderton, Roberto Amato, Jeffrey Barrett, Sonia Goncalves, Ewan Harrison, David K. Jackson, Ian Johnston, Dominic Kwiatkowski, Cordelia Langford, John Sillitoe on behalf of the Wellcome Sanger Institute COVID-19 Surveillance Team
hCoV-19/England/ALDP-31ABAD2/2022	EPI_ISL_8735832	2022-01-06	Lighthouse Lab in Alderley Park	Wellcome Sanger Institute for the COVID-19 Genomics UK (COG-UK) Consortium	Jacquelyn Wynn, Mairead Hyland, The Lighthouse Lab in Alderley Park and Alex Alderton, Roberto Amato, Jeffrey Barrett, Sonia Goncalves, Ewan Harrison, David K. Jackson, Ian Johnston, Dominic Kwiatkowski, Cordelia Langford, John Sillitoe on behalf of the Wellcome Sanger Institute COVID-19 Surveillance Team
hCoV-19/India/TG-CDFD-ncov-3470/2022	EPI_ISL_9779399	2022-01-13	Institute of Preventive Medicine	Centre for DNA Fingerprinting and Diagnostics	Asmita Gupta, Rupin Shelake, Arunkumar Karunanidhi, Vinay Donipadi, Divya Vashishta, Ashwin Dalal, Nagamani Kammili, Murali Bashyam
hCoV-19/Austria/KILM2315/2022	EPI_ISL_9421188	2022-01	Dept. of Laboratory Medicine	Dept. of Laboratory Medicine	Harald Esterbauer, Fabian Konig, Sabina Plumer, Victoria Six, Robert Strassl, Claudia Weber, Oswald Wagner
hCoV-19/Austria/KILM2294/2022	EPI_ISL_9421189	2022-01	Dept. of Laboratory Medicine	Dept. of Laboratory Medicine	Harald Esterbauer, Fabian Konig, Sabina Plumer, Victoria Six, Robert Strassl, Claudia Weber, Oswald Wagner
hCoV-19/Israel/ICH-741116097/2022	EPI_ISL_9314423	2022-01-22	Clinical Microbiology Laboratory, Tel Aviv Sourasky Medical Center	Clinical Microbiology Laboratory, Tel Aviv Sourasky Medical Center	Orly Eshel, Katya Levytskyi, Ora Halutz, Alon Ziv, Lior Handler, Goel Morad, Amos Adler
hCoV-19/Israel/ICH-741116014/2022	EPI_ISL_9314372	2022-01-24	Clinical Microbiology Laboratory, Tel Aviv Sourasky Medical Center	Clinical Microbiology Laboratory, Tel Aviv Sourasky Medical Center	Orly Eshel, Katya Levytskyi, Ora Halutz, Alon Ziv, Lior Handler, Goel Morad, Amos Adler
hCoV-19/Poland/22SNR739_wsserze/2022	EPI_ISL_9491086	2022-01-20	Laboratorium Diagnostyczne Centrum Medyczne LuxMed	Wojewodzka Stacja Sanitarno-Epidemiologiczna w Rzeszowie, Laboratorium Diagnostyki Medycznej	Marzena Baranowska, Katarzyna Wilk, Karolina Ostrowska, Anna Nowakowska
hCoV-19/Poland/22SNR692_wsserze/2022	EPI_ISL_9490875	2022-01-17	MakLab Laboratorium Diagnostyczne	Wojewodzka Stacja Sanitarno-Epidemiologiczna w Rzeszowie, Laboratorium Diagnostyki Medycznej	Marzena Baranowska, Katarzyna Wilk, Karolina Ostrowska, Anna Nowakowska
hCoV-19/England/MILK-32F474B/2022	EPI_ISL_9020769	2022-01-17	Lighthouse Lab in Milton Keynes	Wellcome Sanger Institute for the COVID-19 Genomics UK (COG-UK) Consortium	The Lighthouse Lab in Milton Keynes and Alex Alderton, Roberto Amato, Jeffrey Barrett, Sonia Goncalves, Ewan Harrison, David K. Jackson, Ian Johnston, Dominic Kwiatkowski, Cordelia Langford, John Sillitoe on behalf of the Wellcome Sanger Institute COVID-19 Surveillance Team
hCoV-19/Poland/22SNR823_wsserze/2022	EPI_ISL_9498991	2022-01-18	WSSE Lublin Laboratorium	Wojewodzka Stacja Sanitarno-Epidemiologiczna w Rzeszowie, Laboratorium Diagnostyki Medycznej	Marzena Baranowska, Katarzyna Wilk, Karolina Ostrowska, Anna Nowakowska
hCoV-19/India/DL-IGIB1120220311232TV/2022	EPI_ISL_9844808	2022-01	National Centre for Disease control (NCDC), CSIR-Institute of Genomics and Integrative Biology (CSIR-IGIB)	NCDC/CSIR-IGIB/INSACOG	Rajesh Pandey, Varsha Ravi, Aparna Swaminathan, Sheeba Saifi, Pallavi Mishra, Shaista Praveen, Kriti Khare, Aanchal Yadav, Ranjeet Maurya, Priti Devi, Partha Chattopadhyay, Uzma Shamim, Priyanka Mehta, Anil Kumar, Nisha Rawat
hCoV-19/SouthAfrica/NICD-N22239/2021	EPI_ISL_7605589	2021-11-26	TSHEPONG LABORATORY	National Institute for Communicable Diseases of the National Health Laboratory Service	Amoako DG, Everatt J, Scheepers C, Mohale T, Ntuli N, Mahlangu B, Mnguni A, Ismail A, Bhiman JN, Wolter N
hCoV-19/SouthAfrica/NICD-N22389/2021	EPI_ISL_7605590	2021-11-30	ROB FERREIRA LABORATORY	National Institute for Communicable Diseases of the National Health Laboratory Service	Amoako DG, Everatt J, Scheepers C, Mohale T, Ntuli N, Mahlangu B, Mnguni A, Ismail A, Bhiman JN, Wolter N
hCoV-19/India/UP-MRUBHU-82/2022	EPI_ISL_8730803	2022-01-05	Multidisciplinary Research Unit, Institute of Medical Sciences, Banaras Hindu University, Varanasi	Multidisciplinary Research Unit, Institute of Medical Sciences, Banaras Hindu University, Varanasi	Chetan Sahni,Royana Singh, Nitish Kumar Singh, Ashish, Priyoneel Basu, Saumya Singh, Abhay Kumar Yadav, Manpreet Kaur, Ajay Kumar Yadav, Shani Vishwakarma, shivani mishra, shivam Tiwari, R.P. Maurya, Nargis Khanam, Pooja Dubey, Puja Dubey , Janhavi Yadav, Anil kumar Maurya, Archana, Khushboo Kumari, Prashant Singh, Deepa Devadas, Amit kumar Nayak, Saumya khanna, Shubhrendu Shekhar pandey, Surendr…
hCoV-19/Sweden/SUS0008826/2022	EPI_ISL_9397591	2022-01-18	Clinical Microbiology, Infection Prevention and Control	Section for Molecular Diagnostics	Björn Hallström, Jonas Björkman
hCoV-19/Sweden/SUS0008780/2022	EPI_ISL_9397545	2022-01-18	Clinical Microbiology, Infection Prevention and Control	Section for Molecular Diagnostics	Björn Hallström, Jonas Björkman
hCoV-19/England/MILK-33197D6/2022	EPI_ISL_9075189	2022-01-18	Lighthouse Lab in Milton Keynes	Wellcome Sanger Institute for the COVID-19 Genomics UK (COG-UK) Consortium	The Lighthouse Lab in Milton Keynes and Alex Alderton, Roberto Amato, Jeffrey Barrett, Sonia Goncalves, Ewan Harrison, David K. Jackson, Ian Johnston, Dominic Kwiatkowski, Cordelia Langford, John Sillitoe on behalf of the Wellcome Sanger Institute COVID-19 Surveillance Team
hCoV-19/England/PHEC-4T08AZ16/2022	EPI_ISL_9405719	2022	Respiratory Virus Unit, Microbiology Services Colindale, Public Health England	COVID-19 Genomics UK (COG-UK) Consortium	PHE Covid Sequencing Team
hCoV-19/England/MILK-30BE2A8/2022	EPI_ISL_8489756	2022-01-02	Lighthouse Lab in Milton Keynes	Wellcome Sanger Institute for the COVID-19 Genomics UK (COG-UK) Consortium	The Lighthouse Lab in Milton Keynes and Alex Alderton, Roberto Amato, Jeffrey Barrett, Sonia Goncalves, Ewan Harrison, David K. Jackson, Ian Johnston, Dominic Kwiatkowski, Cordelia Langford, John Sillitoe on behalf of the Wellcome Sanger Institute COVID-19 Surveillance Team
hCoV-19/India/KA-RFNB-2804/2022	EPI_ISL_9092534	2022-01	APOLLO HEALTH AND LIFESTYLE LTD	National Center for Biological Sciences, TIFR - Rockefeller Foundation	Darshan Sreenivas,Bhagyashree Madhav Shelar,Kathirvel Kandasamy,Lakshminarayanan CP,Awadhesh Pandit,Satyajit Mayor,Uma Ramakrishnan,Dimple Notani
hCoV-19/India/KA-RFNB-3082/2022	EPI_ISL_9090809	2022-01	APOLLO HEALTH AND LIFESTYLE LTD	National Center for Biological Sciences, TIFR - Rockefeller Foundation	Darshan Sreenivas,Bhagyashree Madhav Shelar,Kathirvel Kandasamy,Lakshminarayanan CP,Awadhesh Pandit,Satyajit Mayor,Uma Ramakrishnan,Dimple Notani
hCoV-19/India/KA-RFNB-3359/2022	EPI_ISL_9091005	2022-01	APOLLO HEALTH AND LIFESTYLE LTD	National Center for Biological Sciences, TIFR - Rockefeller Foundation	Darshan Sreenivas,Bhagyashree Madhav Shelar,Kathirvel Kandasamy,Lakshminarayanan CP,Awadhesh Pandit,Satyajit Mayor,Uma Ramakrishnan,Dimple Notani
hCoV-19/India/KA-RFNB-3352/2022	EPI_ISL_9091002	2022-01	APOLLO HEALTH AND LIFESTYLE LTD	National Center for Biological Sciences, TIFR - Rockefeller Foundation	Darshan Sreenivas,Bhagyashree Madhav Shelar,Kathirvel Kandasamy,Lakshminarayanan CP,Awadhesh Pandit,Satyajit Mayor,Uma Ramakrishnan,Dimple Notani
hCoV-19/India/KA-RFNB-3369/2022	EPI_ISL_9091010	2022-01	APOLLO HEALTH AND LIFESTYLE LTD	National Center for Biological Sciences, TIFR - Rockefeller Foundation	Darshan Sreenivas,Bhagyashree Madhav Shelar,Kathirvel Kandasamy,Lakshminarayanan CP,Awadhesh Pandit,Satyajit Mayor,Uma Ramakrishnan,Dimple Notani
hCoV-19/India/KA-RFNB-3308/2022	EPI_ISL_9090976	2022-01	APOLLO HEALTH AND LIFESTYLE LTD	National Center for Biological Sciences, TIFR - Rockefeller Foundation	Darshan Sreenivas,Bhagyashree Madhav Shelar,Kathirvel Kandasamy,Lakshminarayanan CP,Awadhesh Pandit,Satyajit Mayor,Uma Ramakrishnan,Dimple Notani
hCoV-19/India/KA-RFNB-3401/2022	EPI_ISL_9091021	2022-01	APOLLO HEALTH AND LIFESTYLE LTD	National Center for Biological Sciences, TIFR - Rockefeller Foundation	Darshan Sreenivas,Bhagyashree Madhav Shelar,Kathirvel Kandasamy,Lakshminarayanan CP,Awadhesh Pandit,Satyajit Mayor,Uma Ramakrishnan,Dimple Notani
hCoV-19/India/KA-RFNB-3409/2022	EPI_ISL_9091024	2022-01	APOLLO HEALTH AND LIFESTYLE LTD	National Center for Biological Sciences, TIFR - Rockefeller Foundation	Darshan Sreenivas,Bhagyashree Madhav Shelar,Kathirvel Kandasamy,Lakshminarayanan CP,Awadhesh Pandit,Satyajit Mayor,Uma Ramakrishnan,Dimple Notani
hCoV-19/India/KA-RFNB-3420/2022	EPI_ISL_9091033	2022-01	APOLLO HEALTH AND LIFESTYLE LTD	National Center for Biological Sciences, TIFR - Rockefeller Foundation	Darshan Sreenivas,Bhagyashree Madhav Shelar,Kathirvel Kandasamy,Lakshminarayanan CP,Awadhesh Pandit,Satyajit Mayor,Uma Ramakrishnan,Dimple Notani
hCoV-19/India/KA-RFNB-3445/2022	EPI_ISL_9091050	2022-01	APOLLO HEALTH AND LIFESTYLE LTD	National Center for Biological Sciences, TIFR - Rockefeller Foundation	Darshan Sreenivas,Bhagyashree Madhav Shelar,Kathirvel Kandasamy,Lakshminarayanan CP,Awadhesh Pandit,Satyajit Mayor,Uma Ramakrishnan,Dimple Notani
hCoV-19/India/KA-RFNB-2948/2022	EPI_ISL_9090762	2022-01	APOLLO HEALTH AND LIFESTYLE LTD	National Center for Biological Sciences, TIFR - Rockefeller Foundation	Darshan Sreenivas,Bhagyashree Madhav Shelar,Kathirvel Kandasamy,Lakshminarayanan CP,Awadhesh Pandit,Satyajit Mayor,Uma Ramakrishnan,Dimple Notani
hCoV-19/Germany/NW-RKI-I-439441/2022	EPI_ISL_9057108	2022-01-06	MVZ Dr. Eberhard & Partner Dortmund	Robert Koch Institute	unknown
hCoV-19/England/PHEC-4H0A5Z9B/2021	EPI_ISL_8756711	2021	Respiratory Virus Unit, Microbiology Services Colindale, Public Health England	COVID-19 Genomics UK (COG-UK) Consortium	PHE Covid Sequencing Team
hCoV-19/Mozambique/CERI-KRISP-K033869/2021	EPI_ISL_9418720	2021-12-08	Instituto Nacional de Saude (INS), Mozambique	CERI, Centre for Epidemic Response and Innovation, Stellenbosch University and KRISP, KZN Research Innovation and Sequencing Platform, UKZN.	Nalia Ismael, Nadia Sitoe, Paulo Arnaldo, Nedio Mabunda, Giandhari J, Pillay S, Naidoo Y, Naicker D, Maharaj A, Anyaneji UJ, Moir M, Van Wyk S, San JE, Tshiabuila D, Tegally H, Wilkinson E, de Oliveira T
hCoV-19/India/MH-RFIP07980/2021	EPI_ISL_8830647	2021-12-31	BJMC, Pune	RF-IISER Pune	Krishanpal Karmodiya, Aurnab Ghose, Joy Merwin Monteiro, Suvarna Joshi, Rajesh Karyakarte
hCoV-19/Poland/81SNR22_wsserze/2022	EPI_ISL_8761574	2022-01-01	Laboratorium Diagnostyczne Centrum Medyczne LuxMed	Wojewodzka Stacja Sanitarno-Epidemiologiczna w Rzeszowie, Laboratorium Diagnostyki Medycznej	Marzena Baranowska, Katarzyna Wilk, Karolina Ostrowska, Anna Nowakowska
hCoV-19/Poland/88SNR22_wsserze/2021	EPI_ISL_8761579	2021-12-30	WSSE Lublin Laboratorium	Wojewodzka Stacja Sanitarno-Epidemiologiczna w Rzeszowie, Laboratorium Diagnostyki Medycznej	Marzena Baranowska, Katarzyna Wilk, Karolina Ostrowska, Anna Nowakowska
hCoV-19/Poland/82SNR22_wsserze/2022	EPI_ISL_8761577	2022-01-01	Laboratorium Diagnostyczne Centrum Medyczne LuxMed	Wojewodzka Stacja Sanitarno-Epidemiologiczna w Rzeszowie, Laboratorium Diagnostyki Medycznej	Marzena Baranowska, Katarzyna Wilk, Karolina Ostrowska, Anna Nowakowska
hCoV-19/Poland/78SNR22_wsserze/2021	EPI_ISL_8761571	2021-12-31	Laboratorium Diagnostyczne Centrum Medyczne LuxMed	Wojewodzka Stacja Sanitarno-Epidemiologiczna w Rzeszowie, Laboratorium Diagnostyki Medycznej	Marzena Baranowska, Katarzyna Wilk, Karolina Ostrowska, Anna Nowakowska
hCoV-19/Poland/92SNR22_wsserze/2022	EPI_ISL_8761590	2022-01-04	WSSE Lublin Laboratorium	Wojewodzka Stacja Sanitarno-Epidemiologiczna w Rzeszowie, Laboratorium Diagnostyki Medycznej	Marzena Baranowska, Katarzyna Wilk, Karolina Ostrowska, Anna Nowakowska
hCoV-19/Poland/90SNR22_wsserze/2021	EPI_ISL_8761585	2021-12-31	WSSE Lublin Laboratorium	Wojewodzka Stacja Sanitarno-Epidemiologiczna w Rzeszowie, Laboratorium Diagnostyki Medycznej	Marzena Baranowska, Katarzyna Wilk, Karolina Ostrowska, Anna Nowakowska
hCoV-19/Poland/69SNR22_wsserze/2021	EPI_ISL_8761567	2021-12-30	Laboratorium Diagnostyczne Centrum Medyczne LuxMed	Wojewodzka Stacja Sanitarno-Epidemiologiczna w Rzeszowie, Laboratorium Diagnostyki Medycznej	Marzena Baranowska, Katarzyna Wilk, Karolina Ostrowska, Anna Nowakowska
hCoV-19/Poland/89SNR22_wsserze/2021	EPI_ISL_8761582	2021-12-31	WSSE Lublin Laboratorium	Wojewodzka Stacja Sanitarno-Epidemiologiczna w Rzeszowie, Laboratorium Diagnostyki Medycznej	Marzena Baranowska, Katarzyna Wilk, Karolina Ostrowska, Anna Nowakowska
hCoV-19/Poland/22SNR525_wsserze/2022	EPI_ISL_9402532	2022-01-13	Centrum Medyczne MEDYK Zaklad Diagnostyki Medycznej	Wojewodzka Stacja Sanitarno-Epidemiologiczna w Rzeszowie, Laboratorium Diagnostyki Medycznej	Marzena Baranowska, Katarzyna Wilk, Karolina Ostrowska, Anna Nowakowska
hCoV-19/England/MILK-2D24AC9/2021	EPI_ISL_7526186	2021-12-03	Lighthouse Lab in Milton Keynes	Wellcome Sanger Institute for the COVID-19 Genomics UK (COG-UK) Consortium	The Lighthouse Lab in Milton Keynes and Alex Alderton, Roberto Amato, Jeffrey Barrett, Sonia Goncalves, Ewan Harrison, David K. Jackson, Ian Johnston, Dominic Kwiatkowski, Cordelia Langford, John Sillitoe on behalf of the Wellcome Sanger Institute COVID-19 Surveillance Team
hCoV-19/India/WB-INSACOG-1930301725300/2022	EPI_ISL_9466788	2022-01-04	INSACOG-WB	National Institute of Biomedical Genomics – INSACOG	Arindam Maitra, Bhaswati Bandyopadhyay, Nidhan Kumar Biswas, Tamal Ghosh, Sreedhar Chinnaswamy, Ajay Chakraborti, Saumitra Das
hCoV-19/Spain/CT-HUB03754/2022	EPI_ISL_9415835	2022-01-21	HOSPITAL UNIVERSITARI DE BELLVITGE	Microbiology Department	Sara Marti, Aida Gonzalez-Diaz, Antonio Gonzalo, Veronica Saez, Daniel Rodirguez, Yolanda Hernandez, Laura Calatayud, Jordi Niubó, Carmen Ardanuy, Jordi Camara, M Angeles Domínguez
hCoV-19/England/PHEC-4U035Z74/2022	EPI_ISL_9407928	2022	Respiratory Virus Unit, Microbiology Services Colindale, Public Health England	COVID-19 Genomics UK (COG-UK) Consortium	PHE Covid Sequencing Team
hCoV-19/SouthAfrica/UFS-VIRO-NGS-ONT030222NB19/2022	EPI_ISL_9662326	2022-01-12	NHLS Universitas Academic	UFS Virology	PA Bester, MM Nyaga, P Nthiga, MT Mogotsi, Emmanuel Ogunbayo, D Goedhals, T de Oliveira
hCoV-19/SouthAfrica/NCV434/2022	EPI_ISL_9413688	2022-01-17	National Health Laboratory Services, Virology	National Health Laboratory Services, Virology	Kathleen Subramoney, Nkhensani Mtileni, Avani Bharuthram, Florette K. Treurnicht
hCoV-19/Israel/ICH-741110762/2021	EPI_ISL_8477330	2021-12-30	Clinical Microbiology Laboratory, Tel Aviv Sourasky Medical Center	Clinical Microbiology Laboratory, Tel Aviv Sourasky Medical Center	Katya Levytskyi, Ora Halutz, Alon Ziv, Lior Handler, Goel Morad, Amos Adler
hCoV-19/SouthAfrica/NCV436/2022	EPI_ISL_9413689	2022-01-17	National Health Laboratory Services, Virology	National Health Laboratory Services, Virology	Kathleen Subramoney, Nkhensani Mtileni, Avani Bharuthram, Florette K. Treurnicht
hCoV-19/SouthAfrica/NCV431/2022	EPI_ISL_9413685	2022-01-17	National Health Laboratory Services, Virology	National Health Laboratory Services, Virology	Kathleen Subramoney, Nkhensani Mtileni, Avani Bharuthram, Florette K. Treurnicht
hCoV-19/SouthAfrica/NCV415/2022	EPI_ISL_9413677	2022-01-13	National Health Laboratory Services, Virology	National Health Laboratory Services, Virology	Kathleen Subramoney, Nkhensani Mtileni, Avani Bharuthram, Florette K. Treurnicht
hCoV-19/SouthAfrica/NCV433/2022	EPI_ISL_9413687	2022-01-17	National Health Laboratory Services, Virology	National Health Laboratory Services, Virology	Kathleen Subramoney, Nkhensani Mtileni, Avani Bharuthram, Florette K. Treurnicht
hCoV-19/SouthAfrica/NCV429/2022	EPI_ISL_9413683	2022-01-17	National Health Laboratory Services, Virology	National Health Laboratory Services, Virology	Kathleen Subramoney, Nkhensani Mtileni, Avani Bharuthram, Florette K. Treurnicht
hCoV-19/England/PHEC-4T0A4Z34/2022	EPI_ISL_9405820	2022	Respiratory Virus Unit, Microbiology Services Colindale, Public Health England	COVID-19 Genomics UK (COG-UK) Consortium	PHE Covid Sequencing Team
hCoV-19/India/KA-SEQ_9528/2021	EPI_ISL_9409033	2021-12-29	BBMP- West	inStem, NCBS-INSACOG	Uma Ramakrishnan, Dasaradhi Palakodeti, Aswin SaiNarain
hCoV-19/India/KA-SEQ_9520/2021	EPI_ISL_9409025	2021-12-29	BBMP- West	inStem, NCBS-INSACOG	Uma Ramakrishnan, Dasaradhi Palakodeti, Aswin SaiNarain
hCoV-19/India/KA-SEQ_9485/2021	EPI_ISL_9409003	2021-12-26	BBMP- West	inStem, NCBS-INSACOG	Uma Ramakrishnan, Dasaradhi Palakodeti, Aswin SaiNarain
hCoV-19/India/KA-SEQ_9521/2021	EPI_ISL_9409026	2021-12-29	BBMP- West	inStem, NCBS-INSACOG	Uma Ramakrishnan, Dasaradhi Palakodeti, Aswin SaiNarain
hCoV-19/India/KA-SEQ_9427/2021	EPI_ISL_9409082	2021-12-30	Bangalore Airport	inStem, NCBS-INSACOG	Uma Ramakrishnan, Dasaradhi Palakodeti, Aswin SaiNarain
hCoV-19/India/KA-SEQ_9426/2021	EPI_ISL_9409081	2021-12-31	Bangalore Airport	inStem, NCBS-INSACOG	Uma Ramakrishnan, Dasaradhi Palakodeti, Aswin SaiNarain
hCoV-19/SouthAfrica/NICD-N29771/2022	EPI_ISL_9402193	2022-01-08	TSHEPONG LABORATORY	National Institute for Communicable Diseases of the National Health Laboratory Service	Amoako DG, Everatt J, Kekana D, Scheepers C, Mohale T, Ntuli N, Mahlangu B, Mnguni A, Ismail A, Bhiman JN, Wolter N
hCoV-19/England/MILK-3333CAA/2022	EPI_ISL_9129479	2022-01-19	Lighthouse Lab in Milton Keynes	Wellcome Sanger Institute for the COVID-19 Genomics UK (COG-UK) Consortium	The Lighthouse Lab in Milton Keynes and Alex Alderton, Roberto Amato, Jeffrey Barrett, Sonia Goncalves, Ewan Harrison, David K. Jackson, Ian Johnston, Dominic Kwiatkowski, Cordelia Langford, John Sillitoe on behalf of the Wellcome Sanger Institute COVID-19 Surveillance Team
hCoV-19/England/MILK-33338B5/2022	EPI_ISL_9129459	2022-01-19	Lighthouse Lab in Milton Keynes	Wellcome Sanger Institute for the COVID-19 Genomics UK (COG-UK) Consortium	The Lighthouse Lab in Milton Keynes and Alex Alderton, Roberto Amato, Jeffrey Barrett, Sonia Goncalves, Ewan Harrison, David K. Jackson, Ian Johnston, Dominic Kwiatkowski, Cordelia Langford, John Sillitoe on behalf of the Wellcome Sanger Institute COVID-19 Surveillance Team
hCoV-19/England/MILK-33339B2/2022	EPI_ISL_9129723	2022-01-18	Lighthouse Lab in Milton Keynes	Wellcome Sanger Institute for the COVID-19 Genomics UK (COG-UK) Consortium	The Lighthouse Lab in Milton Keynes and Alex Alderton, Roberto Amato, Jeffrey Barrett, Sonia Goncalves, Ewan Harrison, David K. Jackson, Ian Johnston, Dominic Kwiatkowski, Cordelia Langford, John Sillitoe on behalf of the Wellcome Sanger Institute COVID-19 Surveillance Team
hCoV-19/England/MILK-33338E2/2022	EPI_ISL_9129619	2022-01-19	Lighthouse Lab in Milton Keynes	Wellcome Sanger Institute for the COVID-19 Genomics UK (COG-UK) Consortium	The Lighthouse Lab in Milton Keynes and Alex Alderton, Roberto Amato, Jeffrey Barrett, Sonia Goncalves, Ewan Harrison, David K. Jackson, Ian Johnston, Dominic Kwiatkowski, Cordelia Langford, John Sillitoe on behalf of the Wellcome Sanger Institute COVID-19 Surveillance Team
hCoV-19/England/ALDP-3346187/2022	EPI_ISL_9130953	2022-01-17	Lighthouse Lab in Alderley Park	Wellcome Sanger Institute for the COVID-19 Genomics UK (COG-UK) Consortium	Jacquelyn Wynn, Mairead Hyland, The Lighthouse Lab in Alderley Park and Alex Alderton, Roberto Amato, Jeffrey Barrett, Sonia Goncalves, Ewan Harrison, David K. Jackson, Ian Johnston, Dominic Kwiatkowski, Cordelia Langford, John Sillitoe on behalf of the Wellcome Sanger Institute COVID-19 Surveillance Team
hCoV-19/Poland/Kce-803/2022	EPI_ISL_9404691	2022-01-25	Medyczne Laboratorium Diagnostyczne Centrum Medyczne Femina Kapuśniak Waleczek sp.j	Wojewódzka Stacja Sanitarno-Epidemiologiczna w Katowicach	Beata Rozwadowska, Marta Albertyńska, Agata Chajda, Elżbieta Bartkowiak, Adrian Miara
hCoV-19/Indonesia/KI-NIHRD-WGS_22_00836/2022	EPI_ISL_9429659	2022-01-13	KKP Kelas II Balikpapan	National Institute of Health Research and Development	Arie Ardiansyah Nugraha, Fajar Nur Sulistiyohadi, Hana Apsari Pawestri, Hartanti Dian Ikawati, Subangkit, Kartika Dewi Puspa, Nur Ika Hariastuti, Puri Widia, Nelly Puspandari, Vivi Setiawaty
hCoV-19/USA/NJ-GBW-EWR000001/2021	EPI_ISL_7980710	2021-12-06	Infinity Biologic	Ginkgo Bioworks Clinical Laboratory	Keith Robison, Dongjuan Dai, Brintha P. Girinathan, Allison L. Hicks, Bryan Cosca, Alex M. Plocik, Birgitte B. Simen
hCoV-19/India/MH-CSIR-NEERI-barcode445/2022	EPI_ISL_9430477	2022-01-30	CSIR-NEERI, Nagpur Covid-19 Testing Lab	CSIR-NEERI, Nagpur Covid-19 Testing Lab	Krishna Khairnar et al.
hCoV-19/USA/NJ-GBW-EWR000002/2021	EPI_ISL_7980709	2021-12-06	Infinity Biologic	Ginkgo Bioworks Clinical Laboratory	Keith Robison, Dongjuan Dai, Brintha P. Girinathan, Allison L. Hicks, Bryan Cosca, Alex M. Plocik, Birgitte B. Simen
hCoV-19/SouthAfrica/NICD-N22527/2021	EPI_ISL_7740765	2021-11-29	HELEN JOSEPH LABORATORY	National Institute for Communicable Diseases of the National Health Laboratory Service	Amoako DG, Everatt J, Scheepers C, Mohale T, Ntuli N, Mahlangu B, Mnguni A, Ismail A, Bhiman JN, Wolter N
hCoV-19/SouthAfrica/NICD-N22618/2021	EPI_ISL_7740766	2021-11-25	VERMAAK LABORATORY	National Institute for Communicable Diseases of the National Health Laboratory Service	Amoako DG, Everatt J, Scheepers C, Mohale T, Ntuli N, Mahlangu B, Mnguni A, Ismail A, Bhiman JN, Wolter N
hCoV-19/Denmark/DCGC-330705/2022	EPI_ISL_9127551	2022-01-17	Department of Clinical Microbiology, Odense University Hospital, Odense, Denmark	Statens Serum Institut Bioinformatics and Microbial Genomics	Danish Covid-19 Genome Consortium
hCoV-19/England/HSLL-3343375/2022	EPI_ISL_9118935	2022-01-18	Health Services Laboratories	Wellcome Sanger Institute for the COVID-19 Genomics UK (COG-UK) Consortium	Health Services Laboratories and Alex Alderton, Roberto Amato, Jeffrey Barrett, Sonia Goncalves, Ewan Harrison, David K. Jackson, Ian Johnston, Dominic Kwiatkowski, Cordelia Langford, John Sillitoe on behalf of the Wellcome Sanger Institute COVID-19 Surveillance Team
hCoV-19/Poland/PZH-GUM-6799/2022	EPI_ISL_9111540	2022-01-10	Genloxa Sp. z o.o	1. Tricity SARS-CoV-2 sequencing consortium: University of Gdansk, Medical University of Gdansk, Vaxican Ltd., Invicta Ltd. 2. National Institute of Public Health - National Institute of Hygiene, Warsaw, Poland	Maciej Kosinski, Celina Cybulska, Krystyna Bienkowska Szewczyk, Maciej Grzybek, Karolina Gackowska, Marcin Lubocki, Katarzyna Groth, Lukasz Rabalski, Katarzyna Zacharczuk, Magdalena Nowakowska, Małgorzata Sadkowska-Todys, Tomasz Wołkowicz
hCoV-19/Poland/PZH-GUM-6825/2022	EPI_ISL_9111565	2022-01-13	Genloxa Sp. z o.o	1. Tricity SARS-CoV-2 sequencing consortium: University of Gdansk, Medical University of Gdansk, Vaxican Ltd., Invicta Ltd. 2. National Institute of Public Health - National Institute of Hygiene, Warsaw, Poland	Maciej Kosinski, Celina Cybulska, Krystyna Bienkowska Szewczyk, Maciej Grzybek, Karolina Gackowska, Marcin Lubocki, Katarzyna Groth, Lukasz Rabalski, Katarzyna Zacharczuk, Magdalena Nowakowska, Małgorzata Sadkowska-Todys, Tomasz Wołkowicz
hCoV-19/Poland/PZH-GUM-6821/2022	EPI_ISL_9111561	2022-01-12	Genloxa Sp. z o.o	1. Tricity SARS-CoV-2 sequencing consortium: University of Gdansk, Medical University of Gdansk, Vaxican Ltd., Invicta Ltd. 2. National Institute of Public Health - National Institute of Hygiene, Warsaw, Poland	Maciej Kosinski, Celina Cybulska, Krystyna Bienkowska Szewczyk, Maciej Grzybek, Karolina Gackowska, Marcin Lubocki, Katarzyna Groth, Lukasz Rabalski, Katarzyna Zacharczuk, Magdalena Nowakowska, Małgorzata Sadkowska-Todys, Tomasz Wołkowicz
hCoV-19/SouthAfrica/CERI-KRISP-K033318/2021	EPI_ISL_7747499	2021-11-30	National Health Laboratory Service, Kwazulu-Natal, South Africa	CERI, Centre for Epidemic Response and Innvoation, Stellenbosch University and KRISP, KZN Research Innovation and Sequencing Platform, UKZN.	Nokukhanya Mdlalose,Giandhari J, Pillay S, Naidoo Y, Ramphal U, Ramphal Y, Arisha Maharaj, San JE, Tshiabuila D, Tegally H, Wilkinson E, de Oliveira T
hCoV-19/England/MILK-30DF9D9/2022	EPI_ISL_8537798	2022-01-03	Lighthouse Lab in Milton Keynes	Wellcome Sanger Institute for the COVID-19 Genomics UK (COG-UK) Consortium	The Lighthouse Lab in Milton Keynes and Alex Alderton, Roberto Amato, Jeffrey Barrett, Sonia Goncalves, Ewan Harrison, David K. Jackson, Ian Johnston, Dominic Kwiatkowski, Cordelia Langford, John Sillitoe on behalf of the Wellcome Sanger Institute COVID-19 Surveillance Team
hCoV-19/England/MILK-302BEEE/2021	EPI_ISL_8341001	2021-12-28	Lighthouse Lab in Milton Keynes	Wellcome Sanger Institute for the COVID-19 Genomics UK (COG-UK) Consortium	The Lighthouse Lab in Milton Keynes and Alex Alderton, Roberto Amato, Jeffrey Barrett, Sonia Goncalves, Ewan Harrison, David K. Jackson, Ian Johnston, Dominic Kwiatkowski, Cordelia Langford, John Sillitoe on behalf of the Wellcome Sanger Institute COVID-19 Surveillance Team
hCoV-19/England/ALDP-3341A45/2022	EPI_ISL_9113694	2022-01-17	Lighthouse Lab in Alderley Park	Wellcome Sanger Institute for the COVID-19 Genomics UK (COG-UK) Consortium	Jacquelyn Wynn, Mairead Hyland, The Lighthouse Lab in Alderley Park and Alex Alderton, Roberto Amato, Jeffrey Barrett, Sonia Goncalves, Ewan Harrison, David K. Jackson, Ian Johnston, Dominic Kwiatkowski, Cordelia Langford, John Sillitoe on behalf of the Wellcome Sanger Institute COVID-19 Surveillance Team
hCoV-19/Denmark/DCGC-293326/2021	EPI_ISL_8346892	2021-12-20	Department of Clinical Microbiology and Center for Genomic Medicine, Rigshospitalet, Copenhagen, Denmark	Statens Serum Institut Bioinformatics and Microbial Genomics	Danish Covid-19 Genome Consortium
hCoV-19/Poland/1891SNR21_wsserze/2021	EPI_ISL_8350509	2021-12-14	MakLab Laboratorium Diagnostyczne	Wojewodzka Stacja Sanitarno-Epidemiologiczna w Rzeszowie, Laboratorium Diagnostyki Medycznej	Marzena Baranowska, Katarzyna Wilk, Karolina Ostrowska, Anna Nowakowska
hCoV-19/England/MILK-34795F7/2022	EPI_ISL_9439950	2022-01-27	Lighthouse Lab in Milton Keynes	Wellcome Sanger Institute for the COVID-19 Genomics UK (COG-UK) Consortium	The Lighthouse Lab in Milton Keynes and Alex Alderton, Roberto Amato, Jeffrey Barrett, Sonia Goncalves, Ewan Harrison, David K. Jackson, Ian Johnston, Dominic Kwiatkowski, Cordelia Langford, John Sillitoe on behalf of the Wellcome Sanger Institute COVID-19 Surveillance Team
hCoV-19/England/BRBR-3458E3F/2022	EPI_ISL_9445477	2022-01-26	Berkshire and Surrey Pathology Services Lighthouse Laboratory	Wellcome Sanger Institute for the COVID-19 Genomics UK (COG-UK) Consortium	Berkshire and Surrey Pathology Services Lighthouse Laboratory and Alex Alderton, Roberto Amato, Jeffrey Barrett, Sonia Goncalves, Ewan Harrison, David K. Jackson, Ian Johnston, Dominic Kwiatkowski, Cordelia Langford, John Sillitoe on behalf of the Wellcome Sanger Institute COVID-19 Surveillance Team
hCoV-19/England/BRBR-3459EC5/2022	EPI_ISL_9445455	2022-01-23	Berkshire and Surrey Pathology Services Lighthouse Laboratory	Wellcome Sanger Institute for the COVID-19 Genomics UK (COG-UK) Consortium	Berkshire and Surrey Pathology Services Lighthouse Laboratory and Alex Alderton, Roberto Amato, Jeffrey Barrett, Sonia Goncalves, Ewan Harrison, David K. Jackson, Ian Johnston, Dominic Kwiatkowski, Cordelia Langford, John Sillitoe on behalf of the Wellcome Sanger Institute COVID-19 Surveillance Team
hCoV-19/India/TG-GMCH-ICMR-INSACOG-312827/2022	EPI_ISL_8527587	2022-01-04	Gandhi Medical College and Hospital (GMCH), Secunderabad	NIV Influenza	Dr.K.Nagamani, Dr.Sunitha Pakalapaty, Dr.G.Sushma Rajya Lakshmi, D.R.Manisha Rani
hCoV-19/India/UP-MRUBHU-5/2022	EPI_ISL_8564936	2022-01-06	Multidisciplinary Research Unit, Institute of Medical Sciences, Banaras Hindu University, Varanasi	Multidisciplinary Research Unit, Institute of Medical Sciences, Banaras Hindu University, Varanasi	Shivani mishra, Nitish Kumar Singh, Chetan Sahni, Royana Singh, Abhay Kumar Yadav, Manpreet Kaur, Ajay Kumar Yadav, Shani Vishwakarma, Ashish, shivam Tiwari, R.P. Maurya, Nargis Khanam, Pooja Dubey, Janhavi Yadav, Anil kumar Maurya, Archana, Tripti Anand, Prashant Singh, Deepa Devadas, Gunjan rai, Umesh choudhry, Surendra Pratap Mishra,Tribhuwan Mohan Mohapatra, Sarita Chaoudhry, Sangeeta Rai, Ja…
hCoV-19/England/MILK-311B114/2022	EPI_ISL_8572805	2022-01-04	Lighthouse Lab in Milton Keynes	Wellcome Sanger Institute for the COVID-19 Genomics UK (COG-UK) Consortium	The Lighthouse Lab in Milton Keynes and Alex Alderton, Roberto Amato, Jeffrey Barrett, Sonia Goncalves, Ewan Harrison, David K. Jackson, Ian Johnston, Dominic Kwiatkowski, Cordelia Langford, John Sillitoe on behalf of the Wellcome Sanger Institute COVID-19 Surveillance Team
hCoV-19/England/MILK-32042FC/2022	EPI_ISL_8822799	2022-01-11	Lighthouse Lab in Milton Keynes	Wellcome Sanger Institute for the COVID-19 Genomics UK (COG-UK) Consortium	The Lighthouse Lab in Milton Keynes and Alex Alderton, Roberto Amato, Jeffrey Barrett, Sonia Goncalves, Ewan Harrison, David K. Jackson, Ian Johnston, Dominic Kwiatkowski, Cordelia Langford, John Sillitoe on behalf of the Wellcome Sanger Institute COVID-19 Surveillance Team
hCoV-19/India/MH-RFIP07390/2021	EPI_ISL_8652386	2021-12-27	BJMC, Pune	RF-IISER Pune	Krishanpal Karmodiya, Aurnab Ghose, Joy Merwin Monteiro, Suvarna Joshi, Rajesh Karyakarte
hCoV-19/NewZealand/22CV0459/2022	EPI_ISL_8825555	2022-01-13	Wellington SCL (WN)	Institute of Environmental Science and Research (ESR)	Sarah Cockerton, Clare Gebbie, Dhanisha Patel, Rachel Boyle, SallyAnn Harbison, Olivia Stroeven, Xiaoyun Ren, Matt Storey, Nikki Freed, Muhammad Faisal, Jing Wang, Hermes Perez, Anja Werno, Antje van der Linden, Arlo Upton, Chris Mansell, David Hammer, Dragana Drinkovic, Gary McAuliffe, Hana Sofia Andersson, James Ussher, Jill Sherwood, Josh Freeman, Julia Howard, Juliet Elvy, Mary DeAlmeida, Mat…
hCoV-19/Poland/93SNR22_wsserze/2022	EPI_ISL_8829720	2022-01-03	Mineola Laboratorium Lublin	Wojewodzka Stacja Sanitarno-Epidemiologiczna w Rzeszowie, Laboratorium Diagnostyki Medycznej	Marzena Baranowska, Katarzyna Wilk, Karolina Ostrowska, Anna Nowakowska
hCoV-19/England/PHEC-4V06FZ19/2022	EPI_ISL_9449386	2022-01-13	Respiratory Virus Unit, Microbiology Services Colindale, Public Health England	COVID-19 Genomics UK (COG-UK) Consortium	PHE Covid Sequencing Team
hCoV-19/Poland/1020WSN2022_wsseol/2022	EPI_ISL_9156711	2022-01-12	WSSE w Olsztynie	Wojewodzka Stacja Sanitarno-Epidemiologiczna w Olsztynie, Laboratorium Badan Epidemiologiczno-Klinicznych	Sylwia Krzetowska, Monika Czerminska, Ewa Liszewska, Tomasz Jakubczak, Marta Lukian, Patryk Bielecki, Aleksandra Kobiatko, Emilia Tarabasz, Paulina Rozycka, Barbara Dolinska
hCoV-19/Poland/0940WSN2022_wsseol/2022	EPI_ISL_9156658	2022-01-14	WSSE w Olsztynie	Wojewodzka Stacja Sanitarno-Epidemiologiczna w Olsztynie, Laboratorium Badan Epidemiologiczno-Klinicznych	Sylwia Krzetowska, Monika Czerminska, Ewa Liszewska, Tomasz Jakubczak, Marta Lukian, Patryk Bielecki, Aleksandra Kobiatko, Emilia Tarabasz, Paulina Rozycka, Barbara Dolinska
hCoV-19/SouthAfrica/NICD-N23331/2021	EPI_ISL_8616600	2021-11-24	AMPATH	National Institute for Communicable Diseases of the National Health Laboratory Service	Amoako DG, Everatt J, Kekana D, Scheepers C, Mohale T, Ntuli N, Mahlangu B, Mnguni A, Ismail A, Bhiman JN, Wolter N
hCoV-19/India/UP-MRUBHU-46/2022	EPI_ISL_8622119	2022-01-05	Multidisciplinary Research Unit, Institute of Medical Sciences, Banaras Hindu University, Varanasi	Multidisciplinary Research Unit, Institute of Medical Sciences, Banaras Hindu University, Varanasi	Nitish Kumar Singh, Royana Singh, Chetan Sahni, Ashish, Abhay Kumar Yadav, Manpreet Kaur, Ajay Kumar Yadav, Saumya Singh, Shani Vishwakarma, shivani mishra, shivam Tiwari, R.P. Maurya, Nargis Khanam, Pooja Dubey, Janhavi Yadav, Anil kumar Maurya, Archana, Tripti Anand, Arup acharjee, Shubhrendu shekhar pandey, Kapil Malviya, Surendra Pratap Mishra, Deepa Devadas, Tribhuwan Mohan Mohapatra, Prasha…
hCoV-19/France/GES-HUS2201190228/2022	EPI_ISL_9173235	2022-01-18	Institut de Virologie du CHU de Strasbourg	Institut de Virologie du CHU de Strasbourg	Fafi-Kremer Samira, Gallais Floriane, Gantner Pierre, Laugel Elodie, Solis Morgane, Velay Aurélie, Wendling Marie-Josée
hCoV-19/USA/VA-CDC-LC0495278/2022	EPI_ISL_9475427	2022-01-18	Laboratory Corporation of America	Centers for Disease Control and Prevention Division of Viral Diseases, Pathogen Discovery	Dakota Howard,Dhwani Batra,Peter Cook,Jason Caravas,Benjamin Rambo-Martin,Scott Sammons,Yvette Unoarumhi,Matthew Schmerer,Kristine Lacek,Tymeckia Kendall,Victoria Caban Figueroa,Shatavia Morrison,Christopher Gulvick,Minoo Agarwal,Eyad Almasri,Debbie Boles,Ayla Burns,Nuthawin Charoensri,Oren Cohen,Susan Countryman,Mary Cristobal,Bobbi Croy,Suzanne Dale,Hrushikesh Deshmukh,Amanda Douglas,Vincent Dr…
hCoV-19/Poland/2092SNR21-wsserze/2021	EPI_ISL_8843982	2021-12-26	MakLab Laboratorium Diagnostyczne	Wojewodzka Stacja Sanitarno-Epidemiologiczna w Rzeszowie, Laboratorium Diagnostyki Medycznej	Marzena Baranowska, Katarzyna Wilk, Karolina Ostrowska, Anna Nowakowska
hCoV-19/India/UP-MRUBHU-60/2022	EPI_ISL_8647030	2022-01-06	Multidisciplinary Research Unit	Multidisciplinary Research Unit	Nitish Kumar Singh, Royana Singh, Chetan Sahni, Ashish, Priyoneel Basu, Abhay Kumar Yadav, Manpreet Kaur, Ajay Kumar Yadav, Saumya Singh, Shani Vishwakarma, shivani mishra, shivam Tiwari, R.P. Maurya, Nargis Khanam, Pooja Dubey, Janhavi Yadav, Anil kumar Maurya, Archana, Tripti Anand, Amit kumar Nayak, Kapil Malviya, Surendra Pratap Mishra, Deepa Devadas, Tribhuwan Mohan Mohapatra, Sarita Chaoudh…
hCoV-19/USA/RI-CDCBI-CRSP_O5OA3SH7HYNFEDDT/2022	EPI_ISL_9482159	2022-01-24	Broad Institute Clinical Research Sequencing Platform	Infectious Disease Program, Broad Institute of Harvard and MIT	Siddle,K.J., Adams,G., Pearlman,L., Gladden-Young,A., Vicente,G., Blumenstiel,B., DeFelice,M., Lee,M., McGovern,S., Lagerborg,K., Rudy,M., DeRuff,K., Carter,A., Normandin,E., Bauer,M., Reilly,S., Tomkins-Tinch,C., Loreth,C., Chaluvadi,S., Meldrim,J., Granger,B., Lemieux,J.E., Birren,B.W., Sabeti,P.C., Larkin,K., Dodge,S., Lennon,N., Madoff,L., Brown,C., Gallagher,G., Smole,S., Park,D.J., Gabriel,…
hCoV-19/England/ALDP-336B939/2022	EPI_ISL_9174847	2022-01-19	Lighthouse Lab in Alderley Park	Wellcome Sanger Institute for the COVID-19 Genomics UK (COG-UK) Consortium	Jacquelyn Wynn, Mairead Hyland, The Lighthouse Lab in Alderley Park and Alex Alderton, Roberto Amato, Jeffrey Barrett, Sonia Goncalves, Ewan Harrison, David K. Jackson, Ian Johnston, Dominic Kwiatkowski, Cordelia Langford, John Sillitoe on behalf of the Wellcome Sanger Institute COVID-19 Surveillance Team
hCoV-19/India/UP-MRUBHU-62/2022	EPI_ISL_8666667	2022-01-04	Multidisciplinary Research Unit, Institute of Medical Sciences, Banaras Hindu University, Varanasi	Multidisciplinary Research Unit, Institute of Medical Sciences, Banaras Hindu University, Varanasi	Royana Singh, Chetan Sahni, Nitish Kumar Singh, Ashish, Abhay Kumar Yadav, Manpreet Kaur, Saumya Singh, Ajay Kumar Yadav, Shani Vishwakarma, shivani mishra, shivam Tiwari, Nargis Khanam, Pooja Dubey, Janhavi Yadav, Anil kumar Maurya, Archana, Tripti Anand, Bhupendra kumar, Priyoneel Basu, Amit kumar Nayak, Surendra Pratap Mishra, Tribhuwan Mohan Mohapatra, Sarita Chaoudhry, Sangeeta Rai, Jay Prak…
hCoV-19/India/UP-MRUBHU-76/2022	EPI_ISL_8671192	2022-01-04	Multidisciplinary Research Unit, Institute of Medical Sciences, Banaras Hindu University, Varanasi	Multidisciplinary Research Unit, Institute of Medical Sciences, Banaras Hindu University, Varanasi	Ashish, Chetan Sahni, Royana Singh, Nitish Kumar Singh, Abhay Kumar Yadav, Manpreet Kaur, Ajay Kumar Yadav, Shani Vishwakarma, shivani mishra, shivam Tiwari, R.P. Maurya, Nargis Khanam, Pooja Dubey, Puja Dubey , Janhavi Yadav, Anil kumar Maurya, Archana, Khushboo Kumari, Prashant Singh, Saumya khanna, Shubhrendu Shekhar pandey, Gunjan rai, Umesh choudhry, Surendra Pratap Mishra,Tribhuwan Mohan Mo…
hCoV-19/India/UP-MRUBHU-72/2022	EPI_ISL_8669899	2022-01-06	Multidisciplinary Research Unit, Institute of Medical Sciences, Banaras Hindu University, Varanasi	Multidisciplinary Research Unit, Institute of Medical Sciences, Banaras Hindu University, Varanasi	Royana Singh, Chetan Sahni, Nitish Kumar Singh, Ashish, Abhay Kumar Yadav, Manpreet Kaur, Saumya Singh, Ajay Kumar Yadav, Shani Vishwakarma, shivani mishra, shivam Tiwari, Nargis Khanam, Pooja Dubey, Janhavi Yadav, Anil kumar Maurya, Archana, Tripti Anand, Bhupendra kumar, Priyoneel Basu, Amit kumar Nayak, Surendra Pratap Mishra, Tribhuwan Mohan Mohapatra, Sarita Chaoudhry, Sangeeta Rai, Jay Prak…
hCoV-19/India/UP-MRUBHU-66/2022	EPI_ISL_8669487	2022-01-06	Multidisciplinary Research Unit, Institute of Medical Sciences, Banaras Hindu University, Varanasi	Multidisciplinary Research Unit, Institute of Medical Sciences, Banaras Hindu University, Varanasi	Nitish Kumar Singh, Royana Singh, Chetan Sahni, Ashish, Priyoneel Basu, Abhay Kumar Yadav, Manpreet Kaur, Ajay Kumar Yadav, Saumya Singh, Shani Vishwakarma, shivani mishra, shivam Tiwari, R.P. Maurya, Nargis Khanam, Pooja Dubey, Janhavi Yadav, Anil kumar Maurya, Archana, Tripti Anand, Amit kumar Nayak, Kapil Malviya, Surendra Pratap Mishra, Deepa Devadas, Tribhuwan Mohan Mohapatra, Sarita Chaoudh…
hCoV-19/India/UP-MRUBHU-74/2022	EPI_ISL_8670487	2022-01-04	Multidisciplinary Research Unit, Institute of Medical Sciences, Banaras Hindu University, Varanasi	Multidisciplinary Research Unit, Institute of Medical Sciences, Banaras Hindu University, Varanasi	Chetan Sahni,Royana Singh, Nitish Kumar Singh, Ashish, Priyoneel Basu, Saumya Singh, Abhay Kumar Yadav, Manpreet Kaur, Ajay Kumar Yadav, Shani Vishwakarma, shivani mishra, shivam Tiwari, R.P. Maurya, Nargis Khanam, Pooja Dubey, Puja Dubey , Janhavi Yadav, Anil kumar Maurya, Archana, Khushboo Kumari, Prashant Singh, Deepa Devadas, Amit kumar Nayak, Saumya khanna, Shubhrendu Shekhar pandey, Surendr…
hCoV-19/India/UP-MRUBHU-71/2022	EPI_ISL_8669840	2022-01-04	Multidisciplinary Research Unit, Institute of Medical Sciences, Banaras Hindu University, Varanasi	Multidisciplinary Research Unit, Institute of Medical Sciences, Banaras Hindu University, Varanasi	Chetan Sahni,Royana Singh, Nitish Kumar Singh, Ashish, Priyoneel Basu, Saumya Singh, Abhay Kumar Yadav, Manpreet Kaur, Ajay Kumar Yadav, Shani Vishwakarma, shivani mishra, shivam Tiwari, R.P. Maurya, Nargis Khanam, Pooja Dubey, Puja Dubey , Janhavi Yadav, Anil kumar Maurya, Archana, Khushboo Kumari, Prashant Singh, Deepa Devadas, Amit kumar Nayak, Saumya khanna, Shubhrendu Shekhar pandey, Surendr…
hCoV-19/India/UP-MRUBHU-67/2022	EPI_ISL_8668531	2022-01-06	Multidisciplinary Research Unit, Institute of Medical Sciences, Banaras Hindu University, Varanasi	Multidisciplinary Research Unit, Institute of Medical Sciences, Banaras Hindu University, Varanasi	Chetan Sahni,Royana Singh, Nitish Kumar Singh, Ashish, Priyoneel Basu, Saumya Singh, Abhay Kumar Yadav, Manpreet Kaur, Ajay Kumar Yadav, Shani Vishwakarma, shivani mishra, shivam Tiwari, R.P. Maurya, Nargis Khanam, Pooja Dubey, Puja Dubey , Janhavi Yadav, Anil kumar Maurya, Archana, Khushboo Kumari, Prashant Singh, Deepa Devadas, Amit kumar Nayak, Saumya khanna, Shubhrendu Shekhar pandey, Surendr…
hCoV-19/India/UP-MRUBHU-75/2022	EPI_ISL_8670757	2022-01-04	Multidisciplinary Research Unit, Institute of Medical Sciences, Banaras Hindu University, Varanasi	Multidisciplinary Research Unit, Institute of Medical Sciences, Banaras Hindu University, Varanasi	Royana Singh, Chetan Sahni, Nitish Kumar Singh, Ashish, Abhay Kumar Yadav, Manpreet Kaur, Saumya Singh, Ajay Kumar Yadav, Shani Vishwakarma, shivani mishra, shivam Tiwari, Nargis Khanam, Pooja Dubey, Janhavi Yadav, Anil kumar Maurya, Archana, Tripti Anand, Bhupendra kumar, Priyoneel Basu, Amit kumar Nayak, Surendra Pratap Mishra, Tribhuwan Mohan Mohapatra, Sarita Chaoudhry, Sangeeta Rai, Jay Prak…
hCoV-19/India/UP-MRUBHU-70/2022	EPI_ISL_8669071	2022-01-05	Multidisciplinary Research Unit, Institute of Medical Sciences, Banaras Hindu University, Varanasi	Multidisciplinary Research Unit, Institute of Medical Sciences, Banaras Hindu University, Varanasi	Chetan Sahni,Royana Singh, Nitish Kumar Singh, Ashish, Priyoneel Basu, Saumya Singh, Abhay Kumar Yadav, Manpreet Kaur, Ajay Kumar Yadav, Shani Vishwakarma, shivani mishra, shivam Tiwari, R.P. Maurya, Nargis Khanam, Pooja Dubey, Puja Dubey , Janhavi Yadav, Anil kumar Maurya, Archana, Khushboo Kumari, Prashant Singh, Deepa Devadas, Amit kumar Nayak, Saumya khanna, Shubhrendu Shekhar pandey, Surendr…
hCoV-19/India/UP-MRUBHU-73/2022	EPI_ISL_8670131	2022-01-05	Multidisciplinary Research Unit, Institute of Medical Sciences, Banaras Hindu University, Varanasi	Multidisciplinary Research Unit, Institute of Medical Sciences, Banaras Hindu University, Varanasi	Nitish Kumar Singh, Royana Singh, Chetan Sahni, Ashish, Priyoneel Basu, Abhay Kumar Yadav, Manpreet Kaur, Ajay Kumar Yadav, Saumya Singh, Shani Vishwakarma, shivani mishra, shivam Tiwari, R.P. Maurya, Nargis Khanam, Pooja Dubey, Janhavi Yadav, Anil kumar Maurya, Archana, Tripti Anand, Amit kumar Nayak, Kapil Malviya, Surendra Pratap Mishra, Deepa Devadas, Tribhuwan Mohan Mohapatra, Sarita Chaoudh…
hCoV-19/India/UP-MRUBHU-79/2022	EPI_ISL_8672123	2022-01-05	Multidisciplinary Research Unit, Institute of Medical Sciences, Banaras Hindu University, Varanasi	Multidisciplinary Research Unit, Institute of Medical Sciences, Banaras Hindu University, Varanasi	Royana Singh, Chetan Sahni, Nitish Kumar Singh, Ashish, Abhay Kumar Yadav, Manpreet Kaur, Saumya Singh, Ajay Kumar Yadav, Shani Vishwakarma, shivani mishra, shivam Tiwari, Nargis Khanam, Pooja Dubey, Janhavi Yadav, Anil kumar Maurya, Archana, Tripti Anand, Bhupendra kumar, Priyoneel Basu, Amit kumar Nayak, Surendra Pratap Mishra, Tribhuwan Mohan Mohapatra, Sarita Chaoudhry, Sangeeta Rai, Jay Prak…
hCoV-19/India/UP-MRUBHU-69/2022	EPI_ISL_8668974	2022-01-06	Multidisciplinary Research Unit, Institute of Medical Sciences, Banaras Hindu University, Varanasi	Multidisciplinary Research Unit, Institute of Medical Sciences, Banaras Hindu University, Varanasi	Nitish Kumar Singh, Royana Singh, Chetan Sahni, Ashish, Priyoneel Basu, Abhay Kumar Yadav, Manpreet Kaur, Ajay Kumar Yadav, Saumya Singh, Shani Vishwakarma, shivani mishra, shivam Tiwari, R.P. Maurya, Nargis Khanam, Pooja Dubey, Janhavi Yadav, Anil kumar Maurya, Archana, Tripti Anand, Amit kumar Nayak, Kapil Malviya, Surendra Pratap Mishra, Deepa Devadas, Tribhuwan Mohan Mohapatra, Sarita Chaoudh…
hCoV-19/Germany/SH-RKI-I-429865/2022	EPI_ISL_8678535	2022-01-03	LADR Zentrallabor DR. Kramer & Kollegen Geesthacht	Robert Koch Institute	unknown
hCoV-19/England/ALDP-342A328/2022	EPI_ISL_9442798	2022-01-24	Lighthouse Lab in Alderley Park	Wellcome Sanger Institute for the COVID-19 Genomics UK (COG-UK) Consortium	Jacquelyn Wynn, Mairead Hyland, The Lighthouse Lab in Alderley Park and Alex Alderton, Roberto Amato, Jeffrey Barrett, Sonia Goncalves, Ewan Harrison, David K. Jackson, Ian Johnston, Dominic Kwiatkowski, Cordelia Langford, John Sillitoe on behalf of the Wellcome Sanger Institute COVID-19 Surveillance Team
hCoV-19/France/PAC-IHU-58265/2021	EPI_ISL_9186024	2021-12-29	IHU Mediterranee Infection	IHU Mediterranee Infection	Philippe Colson et al.
hCoV-19/Denmark/DCGC-312202/2022	EPI_ISL_8706824	2022-01-08	Department of Clinical Microbiology, Odense University Hospital, Odense, Denmark	Statens Serum Institut Bioinformatics and Microbial Genomics	Danish Covid-19 Genome Consortium
hCoV-19/Germany/BY-RKI-I-466853/2022	EPI_ISL_9220208	2022-01-10	LabKom - Labor Augsburg MVZ GmbH	Robert Koch Institute	unknown
hCoV-19/England/PHEC-4W04EZA5/2022	EPI_ISL_9492498	2022	Respiratory Virus Unit, Microbiology Services Colindale, Public Health England	COVID-19 Genomics UK (COG-UK) Consortium	PHE Covid Sequencing Team
hCoV-19/England/MILK-3205E42/2022	EPI_ISL_8946580	2022-01-08	Lighthouse Lab in Milton Keynes	Wellcome Sanger Institute for the COVID-19 Genomics UK (COG-UK) Consortium	The Lighthouse Lab in Milton Keynes and Alex Alderton, Roberto Amato, Jeffrey Barrett, Sonia Goncalves, Ewan Harrison, David K. Jackson, Ian Johnston, Dominic Kwiatkowski, Cordelia Langford, John Sillitoe on behalf of the Wellcome Sanger Institute COVID-19 Surveillance Team
hCoV-19/Poland/1193WSN2022_wsseol/2022	EPI_ISL_9489495	2022-01-20	WSSE w Olsztynie	Wojewodzka Stacja Sanitarno-Epidemiologiczna w Olsztynie, Laboratorium Badan Epidemiologiczno-Klinicznych	Sylwia Krzetowska, Monika Czerminska, Ewa Liszewska, Tomasz Jakubczak, Marta Lukian, Patryk Bielecki, Aleksandra Kobiatko, Emilia Tarabasz, Paulina Rozycka, Barbara Dolinska
hCoV-19/Poland/1167WSN2022_wsseol/2022	EPI_ISL_9489470	2022-01-19	WSSE w Olsztynie	Wojewodzka Stacja Sanitarno-Epidemiologiczna w Olsztynie, Laboratorium Badan Epidemiologiczno-Klinicznych	Sylwia Krzetowska, Monika Czerminska, Ewa Liszewska, Tomasz Jakubczak, Marta Lukian, Patryk Bielecki, Aleksandra Kobiatko, Emilia Tarabasz, Paulina Rozycka, Barbara Dolinska
hCoV-19/Poland/1200WSN2022_wsseol/2022	EPI_ISL_9489502	2022-01-21	WSSE w Olsztynie	Wojewodzka Stacja Sanitarno-Epidemiologiczna w Olsztynie, Laboratorium Badan Epidemiologiczno-Klinicznych	Sylwia Krzetowska, Monika Czerminska, Ewa Liszewska, Tomasz Jakubczak, Marta Lukian, Patryk Bielecki, Aleksandra Kobiatko, Emilia Tarabasz, Paulina Rozycka, Barbara Dolinska
hCoV-19/England/MILK-337F6C2/2022	EPI_ISL_9250067	2022-01-21	Lighthouse Lab in Milton Keynes	Wellcome Sanger Institute for the COVID-19 Genomics UK (COG-UK) Consortium	The Lighthouse Lab in Milton Keynes and Alex Alderton, Roberto Amato, Jeffrey Barrett, Sonia Goncalves, Ewan Harrison, David K. Jackson, Ian Johnston, Dominic Kwiatkowski, Cordelia Langford, John Sillitoe on behalf of the Wellcome Sanger Institute COVID-19 Surveillance Team
hCoV-19/England/MILK-337D0F3/2022	EPI_ISL_9255175	2022-01-21	Lighthouse Lab in Milton Keynes	Wellcome Sanger Institute for the COVID-19 Genomics UK (COG-UK) Consortium	The Lighthouse Lab in Milton Keynes and Alex Alderton, Roberto Amato, Jeffrey Barrett, Sonia Goncalves, Ewan Harrison, David K. Jackson, Ian Johnston, Dominic Kwiatkowski, Cordelia Langford, John Sillitoe on behalf of the Wellcome Sanger Institute COVID-19 Surveillance Team
hCoV-19/Poland/2201-1427_wsselodz/2022	EPI_ISL_9506458	2022-01-19	Laboratorium Diagnostyki COVID-19 w Instytucie Genetyki Czlowieka PAN	Wojewodzka Stacja Sanitarno-Epidemiologiczna w Lodzi, Oddzial Laboratoryjny Mikrobiologii i Parazytologii	Elian Terpo, Szymon Konkolewski, Marta Gawronska, Martyna Matera, Agnieszka Karnowska, Danuta Bartczak, Katarzyna Kosowska, Lucyna Kochanowska, Aleksandra Krawczyk
hCoV-19/Poland/1292WSN2022_wsseol/2022	EPI_ISL_9503306	2022-01-22	WSSE w Olsztynie	Wojewodzka Stacja Sanitarno-Epidemiologiczna w Olsztynie, Laboratorium Badan Epidemiologiczno-Klinicznych	Sylwia Krzetowska, Monika Czerminska, Ewa Liszewska, Tomasz Jakubczak, Marta Lukian, Patryk Bielecki, Aleksandra Kobiatko, Emilia Tarabasz, Paulina Rozycka, Barbara Dolinska
hCoV-19/Poland/1281WSN2022_wsseol/2022	EPI_ISL_9503233	2022-01-21	WSSE w Olsztynie	Wojewodzka Stacja Sanitarno-Epidemiologiczna w Olsztynie, Laboratorium Badan Epidemiologiczno-Klinicznych	Sylwia Krzetowska, Monika Czerminska, Ewa Liszewska, Tomasz Jakubczak, Marta Lukian, Patryk Bielecki, Aleksandra Kobiatko, Emilia Tarabasz, Paulina Rozycka, Barbara Dolinska
hCoV-19/England/ALDP-33893EC/2022	EPI_ISL_9256622	2022-01-19	Lighthouse Lab in Alderley Park	Wellcome Sanger Institute for the COVID-19 Genomics UK (COG-UK) Consortium	Jacquelyn Wynn, Mairead Hyland, The Lighthouse Lab in Alderley Park and Alex Alderton, Roberto Amato, Jeffrey Barrett, Sonia Goncalves, Ewan Harrison, David K. Jackson, Ian Johnston, Dominic Kwiatkowski, Cordelia Langford, John Sillitoe on behalf of the Wellcome Sanger Institute COVID-19 Surveillance Team
hCoV-19/Poland/22SNR725_wsserze/2022	EPI_ISL_9491051	2022-01-19	Laboratorium Diagnostyczne Centrum Medyczne LuxMed	Wojewodzka Stacja Sanitarno-Epidemiologiczna w Rzeszowie, Laboratorium Diagnostyki Medycznej	Marzena Baranowska, Katarzyna Wilk, Karolina Ostrowska, Anna Nowakowska
hCoV-19/Poland/22SNR701_wsserze/2022	EPI_ISL_9490914	2022-01-17	Laboratorium Diagnostyczne Centrum Medyczne LuxMed	Wojewodzka Stacja Sanitarno-Epidemiologiczna w Rzeszowie, Laboratorium Diagnostyki Medycznej	Marzena Baranowska, Katarzyna Wilk, Karolina Ostrowska, Anna Nowakowska
hCoV-19/Poland/22SNR672_wsserze/2022	EPI_ISL_9490798	2022-01-17	Laboratorium Diagnostyczne Centrum Medyczne LuxMed	Wojewodzka Stacja Sanitarno-Epidemiologiczna w Rzeszowie, Laboratorium Diagnostyki Medycznej	Marzena Baranowska, Katarzyna Wilk, Karolina Ostrowska, Anna Nowakowska
hCoV-19/Poland/22SNR716_wsserze/2022	EPI_ISL_9491008	2022-01-19	Laboratorium Diagnostyczne Centrum Medyczne LuxMed	Wojewodzka Stacja Sanitarno-Epidemiologiczna w Rzeszowie, Laboratorium Diagnostyki Medycznej	Marzena Baranowska, Katarzyna Wilk, Karolina Ostrowska, Anna Nowakowska
hCoV-19/Poland/22SNR717_wsserze/2022	EPI_ISL_9491014	2022-01-19	Laboratorium Diagnostyczne Centrum Medyczne LuxMed	Wojewodzka Stacja Sanitarno-Epidemiologiczna w Rzeszowie, Laboratorium Diagnostyki Medycznej	Marzena Baranowska, Katarzyna Wilk, Karolina Ostrowska, Anna Nowakowska
hCoV-19/Poland/22SNR727_wsserze/2022	EPI_ISL_9491058	2022-01-19	Mineola Laboratorium Lublin	Wojewodzka Stacja Sanitarno-Epidemiologiczna w Rzeszowie, Laboratorium Diagnostyki Medycznej	Marzena Baranowska, Katarzyna Wilk, Karolina Ostrowska, Anna Nowakowska
hCoV-19/Poland/22SNR680_wsserze/2022	EPI_ISL_9490827	2022-01-18	Laboratorium Diagnostyczne Centrum Medyczne LuxMed	Wojewodzka Stacja Sanitarno-Epidemiologiczna w Rzeszowie, Laboratorium Diagnostyki Medycznej	Marzena Baranowska, Katarzyna Wilk, Karolina Ostrowska, Anna Nowakowska
hCoV-19/Poland/22SNR784_wsserze/2022	EPI_ISL_9498892	2022-01-21	Laboratorium Diagnostyczne Centrum Medyczne LuxMed	Wojewodzka Stacja Sanitarno-Epidemiologiczna w Rzeszowie, Laboratorium Diagnostyki Medycznej	Marzena Baranowska, Katarzyna Wilk, Karolina Ostrowska, Anna Nowakowska
hCoV-19/Poland/PL_P320/2022	EPI_ISL_8985674	2022-01-11	Diagnostyka. Laboratoria Medyczne.	1. ViroGenetics - BSL3 Laboratory of Virology, Małopolska Centre of Biotechnology, Jagiellonian University; 2. Diagtron Laboratoria Łukasz Rąbalski	Rabalski L., Gromowski,T., Rogalska-Kupiec M., Swadzba J., Wydmanski,W., Mazur-Panasiuk,N., Kowalski,M., Maciej Kosinski, Szulc,P., Sylwia Januszczak, Labaj,P.P., Pyrc,K.
hCoV-19/Poland/22SNR721_wsserze/2022	EPI_ISL_9491034	2022-01-19	Mineola Laboratorium Lublin	Wojewodzka Stacja Sanitarno-Epidemiologiczna w Rzeszowie, Laboratorium Diagnostyki Medycznej	Marzena Baranowska, Katarzyna Wilk, Karolina Ostrowska, Anna Nowakowska
hCoV-19/Poland/22SNR780_wsserze/2022	EPI_ISL_9498883	2022-01-21	Laboratorium Diagnostyczne Centrum Medyczne LuxMed	Wojewodzka Stacja Sanitarno-Epidemiologiczna w Rzeszowie, Laboratorium Diagnostyki Medycznej	Marzena Baranowska, Katarzyna Wilk, Karolina Ostrowska, Anna Nowakowska
hCoV-19/Poland/22SNR700_wsserze/2022	EPI_ISL_9490912	2022-01-17	Laboratorium Diagnostyczne Centrum Medyczne LuxMed	Wojewodzka Stacja Sanitarno-Epidemiologiczna w Rzeszowie, Laboratorium Diagnostyki Medycznej	Marzena Baranowska, Katarzyna Wilk, Karolina Ostrowska, Anna Nowakowska
hCoV-19/Poland/22SNR783_wsserze/2022	EPI_ISL_9498889	2022-01-21	Laboratorium Diagnostyczne Centrum Medyczne LuxMed	Wojewodzka Stacja Sanitarno-Epidemiologiczna w Rzeszowie, Laboratorium Diagnostyki Medycznej	Marzena Baranowska, Katarzyna Wilk, Karolina Ostrowska, Anna Nowakowska
hCoV-19/Poland/22SNR771_wsserze/2022	EPI_ISL_9498857	2022-01-21	Laboratorium Diagnostyczne Centrum Medyczne LuxMed	Wojewodzka Stacja Sanitarno-Epidemiologiczna w Rzeszowie, Laboratorium Diagnostyki Medycznej	Marzena Baranowska, Katarzyna Wilk, Karolina Ostrowska, Anna Nowakowska
hCoV-19/Poland/22SNR824_wsserze/2022	EPI_ISL_9498994	2022-01-22	WSSE Lublin Laboratorium	Wojewodzka Stacja Sanitarno-Epidemiologiczna w Rzeszowie, Laboratorium Diagnostyki Medycznej	Marzena Baranowska, Katarzyna Wilk, Karolina Ostrowska, Anna Nowakowska
hCoV-19/Poland/22SNR806_wsserze/2022	EPI_ISL_9498955	2022-01-22	Laboratorium Genetyczne Alab Plus	Wojewodzka Stacja Sanitarno-Epidemiologiczna w Rzeszowie, Laboratorium Diagnostyki Medycznej	Marzena Baranowska, Katarzyna Wilk, Karolina Ostrowska, Anna Nowakowska
hCoV-19/Poland/22SNR813_wsserze/2022	EPI_ISL_9498968	2022-01-23	Laboratorium Diagnostyczne Centrum Medyczne LuxMed	Wojewodzka Stacja Sanitarno-Epidemiologiczna w Rzeszowie, Laboratorium Diagnostyki Medycznej	Marzena Baranowska, Katarzyna Wilk, Karolina Ostrowska, Anna Nowakowska
hCoV-19/Poland/22SNR765_wsserze/2022	EPI_ISL_9498850	2022-01-19	Laboratorium Genetyczne Alab Plus	Wojewodzka Stacja Sanitarno-Epidemiologiczna w Rzeszowie, Laboratorium Diagnostyki Medycznej	Marzena Baranowska, Katarzyna Wilk, Karolina Ostrowska, Anna Nowakowska
hCoV-19/Poland/22SNR763_wsserze/2022	EPI_ISL_9498848	2022-01-20	Laboratorium Diagnostyczne Centrum Medyczne LuxMed	Wojewodzka Stacja Sanitarno-Epidemiologiczna w Rzeszowie, Laboratorium Diagnostyki Medycznej	Marzena Baranowska, Katarzyna Wilk, Karolina Ostrowska, Anna Nowakowska
hCoV-19/Poland/22SNR798_wsserze/2022	EPI_ISL_9498932	2022-01-22	Laboratorium Diagnostyczne Centrum Medyczne LuxMed	Wojewodzka Stacja Sanitarno-Epidemiologiczna w Rzeszowie, Laboratorium Diagnostyki Medycznej	Marzena Baranowska, Katarzyna Wilk, Karolina Ostrowska, Anna Nowakowska
hCoV-19/Poland/22SNR759_wsserze/2022	EPI_ISL_9491166	2022-01-20	Laboratorium Diagnostyczne Centrum Medyczne LuxMed	Wojewodzka Stacja Sanitarno-Epidemiologiczna w Rzeszowie, Laboratorium Diagnostyki Medycznej	Marzena Baranowska, Katarzyna Wilk, Karolina Ostrowska, Anna Nowakowska
hCoV-19/Poland/22SNR728_wsserze/2022	EPI_ISL_9491062	2022-01-19	Medyczne Laboratorium Diagnostyczne LABMED	Wojewodzka Stacja Sanitarno-Epidemiologiczna w Rzeszowie, Laboratorium Diagnostyki Medycznej	Marzena Baranowska, Katarzyna Wilk, Karolina Ostrowska, Anna Nowakowska
hCoV-19/Poland/22SNR755_wsserze/2022	EPI_ISL_9491152	2022-01-20	MakLab Laboratorium Diagnostyczne	Wojewodzka Stacja Sanitarno-Epidemiologiczna w Rzeszowie, Laboratorium Diagnostyki Medycznej	Marzena Baranowska, Katarzyna Wilk, Karolina Ostrowska, Anna Nowakowska
hCoV-19/Poland/22SNR694_wsserze/2022	EPI_ISL_9490882	2022-01-18	Laboratorium Diagnostyczne Centrum Medyczne LuxMed	Wojewodzka Stacja Sanitarno-Epidemiologiczna w Rzeszowie, Laboratorium Diagnostyki Medycznej	Marzena Baranowska, Katarzyna Wilk, Karolina Ostrowska, Anna Nowakowska
hCoV-19/Poland/22SNR686_wsserze/2022	EPI_ISL_9490850	2022-01-18	Laboratorium Diagnostyczne Centrum Medyczne LuxMed	Wojewodzka Stacja Sanitarno-Epidemiologiczna w Rzeszowie, Laboratorium Diagnostyki Medycznej	Marzena Baranowska, Katarzyna Wilk, Karolina Ostrowska, Anna Nowakowska
hCoV-19/Poland/22SNR681_wsserze/2022	EPI_ISL_9490833	2022-01-17	Laboratorium Diagnostyczne Centrum Medyczne LuxMed	Wojewodzka Stacja Sanitarno-Epidemiologiczna w Rzeszowie, Laboratorium Diagnostyki Medycznej	Marzena Baranowska, Katarzyna Wilk, Karolina Ostrowska, Anna Nowakowska
hCoV-19/SriLanka/MRIVIROR003BC31/2022	EPI_ISL_8993541	2022-01-03	Department of Virology	Department of Virology	GP Chathuranga, MAY Fernando, JI Abeynayake
hCoV-19/England/BRBR-32D9DA4/2022	EPI_ISL_8994372	2022-01-16	Berkshire and Surrey Pathology Services Lighthouse Laboratory	Wellcome Sanger Institute for the COVID-19 Genomics UK (COG-UK) Consortium	Berkshire and Surrey Pathology Services Lighthouse Laboratory and Alex Alderton, Roberto Amato, Jeffrey Barrett, Sonia Goncalves, Ewan Harrison, David K. Jackson, Ian Johnston, Dominic Kwiatkowski, Cordelia Langford, John Sillitoe on behalf of the Wellcome Sanger Institute COVID-19 Surveillance Team
hCoV-19/SriLanka/MRIVIROR3BC44/2022	EPI_ISL_8995852	2022-01-03	Department of Virology	Department of Virology	GP Chathuranga, MAY Fernando, JI Abeynayake
hCoV-19/SriLanka/MRIVIROR3BC45/2022	EPI_ISL_8996292	2022-01-03	Department of Virology	Department of Virology	GP Chathuranga, MAY Fernando, JI Abeynayake
hCoV-19/SriLanka/MRIVIROR3BC46/2022	EPI_ISL_8996891	2022-01-03	Department of Virology	Department of Virology	GP Chathuranga, MAY Fernando, JI Abeynayake
hCoV-19/SriLanka/MRIVIROR3BC48/2022	EPI_ISL_8998050	2022-01-03	Department of Virology	Department of Virology	GP Chathuranga, MAY Fernando, JI Abeynayake
hCoV-19/Denmark/DCGC-346597/2022	EPI_ISL_9496299	2022-01-29	Molekylær Medicinsk Afdeling, Aarhus University Hospital, Aarhus, Denmark	Statens Serum Institut Bioinformatics and Microbial Genomics	Danish Covid-19 Genome Consortium
hCoV-19/France/PAC-IHU-61331/2022	EPI_ISL_9517119	2022-01-31	IHU Mediterranee Infection	IHU Mediterranee Infection	Philippe Colson et al.
hCoV-19/Poland/PZH-GUM-7571/2022	EPI_ISL_9267163	2022-01-15	Polski Bank Komórek Macierzystych S.A. - Diagnostyka Sp. z o. o.	1. Tricity SARS-CoV-2 sequencing consortium: University of Gdansk, Medical University of Gdansk, Vaxican Ltd., Invicta Ltd. 2. National Institute of Public Health - National Institute of Hygiene, Warsaw, Poland	Maciej Kosinski, Celina Cybulska, Krystyna Bienkowska Szewczyk, Maciej Grzybek, Karolina Gackowska, Marcin Lubocki, Katarzyna Groth, Lukasz Rabalski, Katarzyna Zacharczuk, Magdalena Nowakowska, Małgorzata Sadkowska-Todys, Tomasz Wołkowicz
hCoV-19/England/MILK-3372E6D/2022	EPI_ISL_9275975	2022-01-20	Lighthouse Lab in Milton Keynes	Wellcome Sanger Institute for the COVID-19 Genomics UK (COG-UK) Consortium	The Lighthouse Lab in Milton Keynes and Alex Alderton, Roberto Amato, Jeffrey Barrett, Sonia Goncalves, Ewan Harrison, David K. Jackson, Ian Johnston, Dominic Kwiatkowski, Cordelia Langford, John Sillitoe on behalf of the Wellcome Sanger Institute COVID-19 Surveillance Team
hCoV-19/England/BRBR-33A3A32/2022	EPI_ISL_9281794	2022-01-22	Berkshire and Surrey Pathology Services Lighthouse Laboratory	Wellcome Sanger Institute for the COVID-19 Genomics UK (COG-UK) Consortium	Berkshire and Surrey Pathology Services Lighthouse Laboratory and Alex Alderton, Roberto Amato, Jeffrey Barrett, Sonia Goncalves, Ewan Harrison, David K. Jackson, Ian Johnston, Dominic Kwiatkowski, Cordelia Langford, John Sillitoe on behalf of the Wellcome Sanger Institute COVID-19 Surveillance Team
hCoV-19/England/MILK-339904C/2022	EPI_ISL_9282913	2022-01-21	Lighthouse Lab in Milton Keynes	Wellcome Sanger Institute for the COVID-19 Genomics UK (COG-UK) Consortium	The Lighthouse Lab in Milton Keynes and Alex Alderton, Roberto Amato, Jeffrey Barrett, Sonia Goncalves, Ewan Harrison, David K. Jackson, Ian Johnston, Dominic Kwiatkowski, Cordelia Langford, John Sillitoe on behalf of the Wellcome Sanger Institute COVID-19 Surveillance Team
hCoV-19/England/BRBR-33978DD/2022	EPI_ISL_9284331	2022-01-21	Berkshire and Surrey Pathology Services Lighthouse Laboratory	Wellcome Sanger Institute for the COVID-19 Genomics UK (COG-UK) Consortium	Berkshire and Surrey Pathology Services Lighthouse Laboratory and Alex Alderton, Roberto Amato, Jeffrey Barrett, Sonia Goncalves, Ewan Harrison, David K. Jackson, Ian Johnston, Dominic Kwiatkowski, Cordelia Langford, John Sillitoe on behalf of the Wellcome Sanger Institute COVID-19 Surveillance Team
hCoV-19/England/BRBR-33A7C29/2022	EPI_ISL_9284691	2022-01-22	Berkshire and Surrey Pathology Services Lighthouse Laboratory	Wellcome Sanger Institute for the COVID-19 Genomics UK (COG-UK) Consortium	Berkshire and Surrey Pathology Services Lighthouse Laboratory and Alex Alderton, Roberto Amato, Jeffrey Barrett, Sonia Goncalves, Ewan Harrison, David K. Jackson, Ian Johnston, Dominic Kwiatkowski, Cordelia Langford, John Sillitoe on behalf of the Wellcome Sanger Institute COVID-19 Surveillance Team
hCoV-19/Israel/ICH-741115777/2022	EPI_ISL_9286091	2022-01-23	Clinical Microbiology Laboratory, Tel Aviv Sourasky Medical Center	Clinical Microbiology Laboratory, Tel Aviv Sourasky Medical Center	Katya Levytskyi, Orly Eshel, Ora Halutz, Alon Ziv, Lior Handler, Goel Morad, Amos Adler
hCoV-19/England/ALDP-348D280/2022	EPI_ISL_9562785	2022-01-28	Lighthouse Lab in Alderley Park	Wellcome Sanger Institute for the COVID-19 Genomics UK (COG-UK) Consortium	Jacquelyn Wynn, Mairead Hyland, The Lighthouse Lab in Alderley Park and Alex Alderton, Roberto Amato, Jeffrey Barrett, Sonia Goncalves, Ewan Harrison, David K. Jackson, Ian Johnston, Dominic Kwiatkowski, Cordelia Langford, John Sillitoe on behalf of the Wellcome Sanger Institute COVID-19 Surveillance Team
hCoV-19/England/PHEC-4S051ZE7/2022	EPI_ISL_9288007	2022	Respiratory Virus Unit, Microbiology Services Colindale, Public Health England	COVID-19 Genomics UK (COG-UK) Consortium	PHE Covid Sequencing Team
hCoV-19/England/PHEC-4S068Z78/2022	EPI_ISL_9288082	2022	Respiratory Virus Unit, Microbiology Services Colindale, Public Health England	COVID-19 Genomics UK (COG-UK) Consortium	PHE Covid Sequencing Team
hCoV-19/England/MILK-348B738/2022	EPI_ISL_9563070	2022-01-29	Lighthouse Lab in Milton Keynes	Wellcome Sanger Institute for the COVID-19 Genomics UK (COG-UK) Consortium	The Lighthouse Lab in Milton Keynes and Alex Alderton, Roberto Amato, Jeffrey Barrett, Sonia Goncalves, Ewan Harrison, David K. Jackson, Ian Johnston, Dominic Kwiatkowski, Cordelia Langford, John Sillitoe on behalf of the Wellcome Sanger Institute COVID-19 Surveillance Team
hCoV-19/England/MILK-33E4543/2022	EPI_ISL_9289334	2022-01-21	Lighthouse Lab in Milton Keynes	Wellcome Sanger Institute for the COVID-19 Genomics UK (COG-UK) Consortium	The Lighthouse Lab in Milton Keynes and Alex Alderton, Roberto Amato, Jeffrey Barrett, Sonia Goncalves, Ewan Harrison, David K. Jackson, Ian Johnston, Dominic Kwiatkowski, Cordelia Langford, John Sillitoe on behalf of the Wellcome Sanger Institute COVID-19 Surveillance Team
hCoV-19/England/MILK-33E87D0/2022	EPI_ISL_9291688	2022-01-23	Lighthouse Lab in Milton Keynes	Wellcome Sanger Institute for the COVID-19 Genomics UK (COG-UK) Consortium	The Lighthouse Lab in Milton Keynes and Alex Alderton, Roberto Amato, Jeffrey Barrett, Sonia Goncalves, Ewan Harrison, David K. Jackson, Ian Johnston, Dominic Kwiatkowski, Cordelia Langford, John Sillitoe on behalf of the Wellcome Sanger Institute COVID-19 Surveillance Team
hCoV-19/India/MH-CSIR-NEERI-93/2022	EPI_ISL_9289839	2022-01-06	CSIR-NEERI, Nagpur Covid-19 Testing Lab	CSIR-NEERI, Nagpur Covid-19 Testing Lab	Krishna Khairnar et al.
hCoV-19/Scotland/QEUH-3493393/2022	EPI_ISL_9565151	2022-01-28	Lighthouse Lab in Glasgow	Wellcome Sanger Institute for the COVID-19 Genomics UK (COG-UK) Consortium	Harper VanSteenhouse, Yumi Kasai, David Gray, Carol Clugston, Anna Dominiczak and Alex Alderton, Roberto Amato, Jeffrey Barrett, Sonia Goncalves, Ewan Harrison, David K. Jackson, Ian Johnston, Dominic Kwiatkowski, Cordelia Langford, John Sillitoe on behalf of the Wellcome Sanger Institute COVID-19 Surveillance Team
hCoV-19/England/BRBR-33DD8DB/2022	EPI_ISL_9293695	2022-01-23	Berkshire and Surrey Pathology Services Lighthouse Laboratory	Wellcome Sanger Institute for the COVID-19 Genomics UK (COG-UK) Consortium	Berkshire and Surrey Pathology Services Lighthouse Laboratory and Alex Alderton, Roberto Amato, Jeffrey Barrett, Sonia Goncalves, Ewan Harrison, David K. Jackson, Ian Johnston, Dominic Kwiatkowski, Cordelia Langford, John Sillitoe on behalf of the Wellcome Sanger Institute COVID-19 Surveillance Team
hCoV-19/England/BRBR-347D7B1/2022	EPI_ISL_9565867	2022-01-28	Berkshire and Surrey Pathology Services Lighthouse Laboratory	Wellcome Sanger Institute for the COVID-19 Genomics UK (COG-UK) Consortium	Berkshire and Surrey Pathology Services Lighthouse Laboratory and Alex Alderton, Roberto Amato, Jeffrey Barrett, Sonia Goncalves, Ewan Harrison, David K. Jackson, Ian Johnston, Dominic Kwiatkowski, Cordelia Langford, John Sillitoe on behalf of the Wellcome Sanger Institute COVID-19 Surveillance Team
hCoV-19/England/MILK-347D1A4/2022	EPI_ISL_9566867	2022-01-28	Lighthouse Lab in Milton Keynes	Wellcome Sanger Institute for the COVID-19 Genomics UK (COG-UK) Consortium	The Lighthouse Lab in Milton Keynes and Alex Alderton, Roberto Amato, Jeffrey Barrett, Sonia Goncalves, Ewan Harrison, David K. Jackson, Ian Johnston, Dominic Kwiatkowski, Cordelia Langford, John Sillitoe on behalf of the Wellcome Sanger Institute COVID-19 Surveillance Team
hCoV-19/England/MILK-33CC12F/2022	EPI_ISL_9296174	2022-01-22	Lighthouse Lab in Milton Keynes	Wellcome Sanger Institute for the COVID-19 Genomics UK (COG-UK) Consortium	The Lighthouse Lab in Milton Keynes and Alex Alderton, Roberto Amato, Jeffrey Barrett, Sonia Goncalves, Ewan Harrison, David K. Jackson, Ian Johnston, Dominic Kwiatkowski, Cordelia Langford, John Sillitoe on behalf of the Wellcome Sanger Institute COVID-19 Surveillance Team
hCoV-19/England/MILK-33D4986/2022	EPI_ISL_9297523	2022-01-23	Lighthouse Lab in Milton Keynes	Wellcome Sanger Institute for the COVID-19 Genomics UK (COG-UK) Consortium	The Lighthouse Lab in Milton Keynes and Alex Alderton, Roberto Amato, Jeffrey Barrett, Sonia Goncalves, Ewan Harrison, David K. Jackson, Ian Johnston, Dominic Kwiatkowski, Cordelia Langford, John Sillitoe on behalf of the Wellcome Sanger Institute COVID-19 Surveillance Team
hCoV-19/England/ALDP-33B5A3D/2022	EPI_ISL_9298490	2022-01-21	Lighthouse Lab in Alderley Park	Wellcome Sanger Institute for the COVID-19 Genomics UK (COG-UK) Consortium	Jacquelyn Wynn, Mairead Hyland, The Lighthouse Lab in Alderley Park and Alex Alderton, Roberto Amato, Jeffrey Barrett, Sonia Goncalves, Ewan Harrison, David K. Jackson, Ian Johnston, Dominic Kwiatkowski, Cordelia Langford, John Sillitoe on behalf of the Wellcome Sanger Institute COVID-19 Surveillance Team
hCoV-19/Australia/VIC38304/2022	EPI_ISL_9303187	2022-01-26	Microbiological Diagnostic Unit - Public Health Laboratory (MDU-PHL)	Microbiological Diagnostic Unit - Public Health Laboratory (MDU-PHL)	Seemann, T., Horan, K., Sherry, N.L.
hCoV-19/England/BRBR-3421AFF/2022	EPI_ISL_9307538	2022-01-25	Berkshire and Surrey Pathology Services Lighthouse Laboratory	Wellcome Sanger Institute for the COVID-19 Genomics UK (COG-UK) Consortium	Berkshire and Surrey Pathology Services Lighthouse Laboratory and Alex Alderton, Roberto Amato, Jeffrey Barrett, Sonia Goncalves, Ewan Harrison, David K. Jackson, Ian Johnston, Dominic Kwiatkowski, Cordelia Langford, John Sillitoe on behalf of the Wellcome Sanger Institute COVID-19 Surveillance Team
hCoV-19/USA/MA-CDCBI-CRSP_C5MCHW3VPAW6SSQP/2022	EPI_ISL_9573869	2022-01-25	Broad Institute Clinical Research Sequencing Platform	Infectious Disease Program, Broad Institute of Harvard and MIT	Siddle,K.J., Adams,G., Pearlman,L., Gladden-Young,A., Vicente,G., Blumenstiel,B., DeFelice,M., Lee,M., McGovern,S., Lagerborg,K., Rudy,M., DeRuff,K., Carter,A., Normandin,E., Bauer,M., Reilly,S., Tomkins-Tinch,C., Loreth,C., Chaluvadi,S., Meldrim,J., Granger,B., Lemieux,J.E., Birren,B.W., Sabeti,P.C., Larkin,K., Dodge,S., Lennon,N., Madoff,L., Brown,C., Gallagher,G., Smole,S., Park,D.J., Gabriel,…
hCoV-19/Israel/ICH-741116058/2022	EPI_ISL_9314399	2022-01-24	Clinical Microbiology Laboratory, Tel Aviv Sourasky Medical Center	Clinical Microbiology Laboratory, Tel Aviv Sourasky Medical Center	Orly Eshel, Katya Levytskyi, Ora Halutz, Alon Ziv, Lior Handler, Goel Morad, Amos Adler
hCoV-19/England/MILK-34059F4/2022	EPI_ISL_9311766	2022-01-24	Lighthouse Lab in Milton Keynes	Wellcome Sanger Institute for the COVID-19 Genomics UK (COG-UK) Consortium	The Lighthouse Lab in Milton Keynes and Alex Alderton, Roberto Amato, Jeffrey Barrett, Sonia Goncalves, Ewan Harrison, David K. Jackson, Ian Johnston, Dominic Kwiatkowski, Cordelia Langford, John Sillitoe on behalf of the Wellcome Sanger Institute COVID-19 Surveillance Team
hCoV-19/England/MILK-33F4522/2022	EPI_ISL_9317710	2022-01-24	Lighthouse Lab in Milton Keynes	Wellcome Sanger Institute for the COVID-19 Genomics UK (COG-UK) Consortium	The Lighthouse Lab in Milton Keynes and Alex Alderton, Roberto Amato, Jeffrey Barrett, Sonia Goncalves, Ewan Harrison, David K. Jackson, Ian Johnston, Dominic Kwiatkowski, Cordelia Langford, John Sillitoe on behalf of the Wellcome Sanger Institute COVID-19 Surveillance Team
hCoV-19/India/MH-RFIP07682/2022	EPI_ISL_8830431	2022-01-06	Noble Hospital, Pune	RF-IISER Pune	Krishanpal Karmodiya, Aurnab Ghose, Joy Merwin Monteiro
hCoV-19/Philippines/PH-PGC-104235/2022	EPI_ISL_9323508	2022-01-03	Philippine National Police Crime Laboratory (PNP Crime Lab.)	Philippine Genome Center	Cynthia P. Saloma,Jan Michael C. Yap,Benedict A. Maralit,Marc Edsel C. Ayes,Eva Maria Cutiongco-de la Paz,Francis A. Tablizo,Carlo M. Lapid,El King D. Morado,Joshua Gregor A. Dizon,Maria Sofia L. Yangzon,Elcid Aaron R. Pangilinan,Renato Jacinto Q. Mantaring,Rianna Patricia S. Cruz,Alyssa Joyce E. Telles,John Michael Egana,Joshua Jose Endozo,Shiela Mae M. Araiza,Jo-Hannah S. Llames,Kris P. Punayan…
hCoV-19/Philippines/PH-PGC-103316/2021	EPI_ISL_9322888	2021-12-29	Army General Hospital Molecular Laboratory (AGHML)	Philippine Genome Center	Cynthia P. Saloma,Jan Michael C. Yap,Benedict A. Maralit,Marc Edsel C. Ayes,Eva Maria Cutiongco-de la Paz,Francis A. Tablizo,Carlo M. Lapid,El King D. Morado,Joshua Gregor A. Dizon,Maria Sofia L. Yangzon,Elcid Aaron R. Pangilinan,Renato Jacinto Q. Mantaring,Rianna Patricia S. Cruz,Alyssa Joyce E. Telles,John Michael Egana,Joshua Jose Endozo,Shiela Mae M. Araiza,Jo-Hannah S. Llames,Kris P. Punayan…
hCoV-19/Philippines/PH-PGC-104156/2022	EPI_ISL_9323439	2022-01-02	Amosup Seamen's Hospital	Philippine Genome Center	Cynthia P. Saloma,Jan Michael C. Yap,Benedict A. Maralit,Marc Edsel C. Ayes,Eva Maria Cutiongco-de la Paz,Francis A. Tablizo,Carlo M. Lapid,El King D. Morado,Joshua Gregor A. Dizon,Maria Sofia L. Yangzon,Elcid Aaron R. Pangilinan,Renato Jacinto Q. Mantaring,Rianna Patricia S. Cruz,Alyssa Joyce E. Telles,John Michael Egana,Joshua Jose Endozo,Shiela Mae M. Araiza,Jo-Hannah S. Llames,Kris P. Punayan…
hCoV-19/Philippines/PH-PGC-102694/2021	EPI_ISL_9320913	2021-12-29	Philippine Airport Diagnostic Laboratory	Philippine Genome Center	Cynthia P. Saloma,Jan Michael C. Yap,Benedict A. Maralit,Marc Edsel C. Ayes,Eva Maria Cutiongco-de la Paz,Francis A. Tablizo,Carlo M. Lapid,El King D. Morado,Joshua Gregor A. Dizon,Maria Sofia L. Yangzon,Elcid Aaron R. Pangilinan,Renato Jacinto Q. Mantaring,Rianna Patricia S. Cruz,Alyssa Joyce E. Telles,John Michael Egana,Joshua Jose Endozo,Shiela Mae M. Araiza,Jo-Hannah S. Llames,Kris P. Punayan…
hCoV-19/England/MILK-34D386B/2022	EPI_ISL_9580265	2022-01-31	Lighthouse Lab in Milton Keynes	Wellcome Sanger Institute for the COVID-19 Genomics UK (COG-UK) Consortium	The Lighthouse Lab in Milton Keynes and Alex Alderton, Roberto Amato, Jeffrey Barrett, Sonia Goncalves, Ewan Harrison, David K. Jackson, Ian Johnston, Dominic Kwiatkowski, Cordelia Langford, John Sillitoe on behalf of the Wellcome Sanger Institute COVID-19 Surveillance Team
hCoV-19/England/ALDP-34C6A56/2022	EPI_ISL_9580678	2022-01-29	Lighthouse Lab in Alderley Park	Wellcome Sanger Institute for the COVID-19 Genomics UK (COG-UK) Consortium	Jacquelyn Wynn, Mairead Hyland, The Lighthouse Lab in Alderley Park and Alex Alderton, Roberto Amato, Jeffrey Barrett, Sonia Goncalves, Ewan Harrison, David K. Jackson, Ian Johnston, Dominic Kwiatkowski, Cordelia Langford, John Sillitoe on behalf of the Wellcome Sanger Institute COVID-19 Surveillance Team
hCoV-19/England/MILK-34BF5B9/2022	EPI_ISL_9583487	2022-01-30	Lighthouse Lab in Milton Keynes	Wellcome Sanger Institute for the COVID-19 Genomics UK (COG-UK) Consortium	The Lighthouse Lab in Milton Keynes and Alex Alderton, Roberto Amato, Jeffrey Barrett, Sonia Goncalves, Ewan Harrison, David K. Jackson, Ian Johnston, Dominic Kwiatkowski, Cordelia Langford, John Sillitoe on behalf of the Wellcome Sanger Institute COVID-19 Surveillance Team
hCoV-19/England/PLYM-34BB8A5/2022	EPI_ISL_9586722	2022-01-30	Lighthouse Laboratory Plymouth	Wellcome Sanger Institute for the COVID-19 Genomics UK (COG-UK) Consortium	Lighthouse Laboratory Plymouth and Alex Alderton, Roberto Amato, Jeffrey Barrett, Sonia Goncalves, Ewan Harrison, David K. Jackson, Ian Johnston, Dominic Kwiatkowski, Cordelia Langford, John Sillitoe on behalf of the Wellcome Sanger Institute COVID-19 Surveillance Team
hCoV-19/Poland/22SNR386_wsserze/2022	EPI_ISL_9352676	2022-01-14	MakLab Laboratorium Diagnostyczne	Wojewodzka Stacja Sanitarno-Epidemiologiczna w Rzeszowie, Laboratorium Diagnostyki Medycznej	Marzena Baranowska, Katarzyna Wilk, Karolina Ostrowska, Anna Nowakowska
hCoV-19/Poland/22SNR385_wsserze/2022	EPI_ISL_9352675	2022-01-14	Laboratorium Diagnostyczne Centrum Medyczne LuxMed	Wojewodzka Stacja Sanitarno-Epidemiologiczna w Rzeszowie, Laboratorium Diagnostyki Medycznej	Marzena Baranowska, Katarzyna Wilk, Karolina Ostrowska, Anna Nowakowska
hCoV-19/Poland/22SNR398_wsserze/2022	EPI_ISL_9352688	2022-01-14	Laboratorium Genetyczne Alab Plus	Wojewodzka Stacja Sanitarno-Epidemiologiczna w Rzeszowie, Laboratorium Diagnostyki Medycznej	Marzena Baranowska, Katarzyna Wilk, Karolina Ostrowska, Anna Nowakowska
hCoV-19/France/NAQ-CHUBordeaux_171/2022	EPI_ISL_9666028	2022-01-31	CHU BORDEAUX	CHU BORDEAUX	Pantxika Bellecave, Laurent Busson, Valentine Lesourd-Aubert, Agnès George-Walryck, Marie-Edith Lafon
hCoV-19/England/MILK-34453FA/2022	EPI_ISL_9363367	2022-01-26	Lighthouse Lab in Milton Keynes	Wellcome Sanger Institute for the COVID-19 Genomics UK (COG-UK) Consortium	The Lighthouse Lab in Milton Keynes and Alex Alderton, Roberto Amato, Jeffrey Barrett, Sonia Goncalves, Ewan Harrison, David K. Jackson, Ian Johnston, Dominic Kwiatkowski, Cordelia Langford, John Sillitoe on behalf of the Wellcome Sanger Institute COVID-19 Surveillance Team
hCoV-19/Poland/22SNR407_wsserze/2022	EPI_ISL_9352697	2022-01-15	Laboratorium Genetyczne Alab Plus	Wojewodzka Stacja Sanitarno-Epidemiologiczna w Rzeszowie, Laboratorium Diagnostyki Medycznej	Marzena Baranowska, Katarzyna Wilk, Karolina Ostrowska, Anna Nowakowska
hCoV-19/Poland/22SNR406_wsserze/2022	EPI_ISL_9352696	2022-01-15	Laboratorium Diagnostyczne Centrum Medyczne LuxMed	Wojewodzka Stacja Sanitarno-Epidemiologiczna w Rzeszowie, Laboratorium Diagnostyki Medycznej	Marzena Baranowska, Katarzyna Wilk, Karolina Ostrowska, Anna Nowakowska
hCoV-19/Poland/22SNR403_wsserze/2022	EPI_ISL_9352693	2022-01-14	Laboratorium Genetyczne Alab Plus	Wojewodzka Stacja Sanitarno-Epidemiologiczna w Rzeszowie, Laboratorium Diagnostyki Medycznej	Marzena Baranowska, Katarzyna Wilk, Karolina Ostrowska, Anna Nowakowska
hCoV-19/Poland/22SNR465_wsserze/2022	EPI_ISL_9352755	2022-01-14	Laboratorium Analiz Lekarskich ALAB Rzeszow	Wojewodzka Stacja Sanitarno-Epidemiologiczna w Rzeszowie, Laboratorium Diagnostyki Medycznej	Marzena Baranowska, Katarzyna Wilk, Karolina Ostrowska, Anna Nowakowska
hCoV-19/Denmark/DCGC-341646/2022	EPI_ISL_9365806	2022-01-21	Molekylær Medicinsk Afdeling, Aarhus University Hospital, Aarhus, Denmark	Statens Serum Institut Bioinformatics and Microbial Genomics	Danish Covid-19 Genome Consortium
hCoV-19/Poland/22SNR435_wsserze/2022	EPI_ISL_9352725	2022-01-11	WSSE Lublin Laboratorium	Wojewodzka Stacja Sanitarno-Epidemiologiczna w Rzeszowie, Laboratorium Diagnostyki Medycznej	Marzena Baranowska, Katarzyna Wilk, Karolina Ostrowska, Anna Nowakowska
hCoV-19/Poland/22SNR433_wsserze/2022	EPI_ISL_9352723	2022-01-14	WSSE Lublin Laboratorium	Wojewodzka Stacja Sanitarno-Epidemiologiczna w Rzeszowie, Laboratorium Diagnostyki Medycznej	Marzena Baranowska, Katarzyna Wilk, Karolina Ostrowska, Anna Nowakowska
hCoV-19/Poland/22SNR436_wsserze/2022	EPI_ISL_9352726	2022-01-14	WSSE Lublin Laboratorium	Wojewodzka Stacja Sanitarno-Epidemiologiczna w Rzeszowie, Laboratorium Diagnostyki Medycznej	Marzena Baranowska, Katarzyna Wilk, Karolina Ostrowska, Anna Nowakowska
hCoV-19/Poland/22SNR430_wsserze/2022	EPI_ISL_9352720	2022-01-16	Laboratorium Diagnostyczne Centrum Medyczne LuxMed	Wojewodzka Stacja Sanitarno-Epidemiologiczna w Rzeszowie, Laboratorium Diagnostyki Medycznej	Marzena Baranowska, Katarzyna Wilk, Karolina Ostrowska, Anna Nowakowska
hCoV-19/Poland/22SNR427_wsserze/2022	EPI_ISL_9352717	2022-01-15	MakLab Laboratorium Diagnostyczne	Wojewodzka Stacja Sanitarno-Epidemiologiczna w Rzeszowie, Laboratorium Diagnostyki Medycznej	Marzena Baranowska, Katarzyna Wilk, Karolina Ostrowska, Anna Nowakowska
hCoV-19/Poland/22SNR429_wsserze/2022	EPI_ISL_9352719	2022-01-15	Laboratorium Diagnostyczne Centrum Medyczne LuxMed	Wojewodzka Stacja Sanitarno-Epidemiologiczna w Rzeszowie, Laboratorium Diagnostyki Medycznej	Marzena Baranowska, Katarzyna Wilk, Karolina Ostrowska, Anna Nowakowska
hCoV-19/Poland/22SNR422_wsserze/2022	EPI_ISL_9352712	2022-01-15	Zaklad Diagnostyki Laboratoryjnej Koagulologii i Mikrobiologii	Wojewodzka Stacja Sanitarno-Epidemiologiczna w Rzeszowie, Laboratorium Diagnostyki Medycznej	Marzena Baranowska, Katarzyna Wilk, Karolina Ostrowska, Anna Nowakowska
hCoV-19/Poland/22SNR415_wsserze/2022	EPI_ISL_9352705	2022-01-15	Laboratorium Diagnostyczne Centrum Medyczne LuxMed	Wojewodzka Stacja Sanitarno-Epidemiologiczna w Rzeszowie, Laboratorium Diagnostyki Medycznej	Marzena Baranowska, Katarzyna Wilk, Karolina Ostrowska, Anna Nowakowska
hCoV-19/Poland/22SNR418_wsserze/2022	EPI_ISL_9352708	2022-01-15	Laboratorium Diagnostyczne Centrum Medyczne LuxMed	Wojewodzka Stacja Sanitarno-Epidemiologiczna w Rzeszowie, Laboratorium Diagnostyki Medycznej	Marzena Baranowska, Katarzyna Wilk, Karolina Ostrowska, Anna Nowakowska
hCoV-19/Poland/22SNR413_wsserze/2022	EPI_ISL_9352703	2022-01-14	Laboratorium Diagnostyczne Centrum Medyczne LuxMed	Wojewodzka Stacja Sanitarno-Epidemiologiczna w Rzeszowie, Laboratorium Diagnostyki Medycznej	Marzena Baranowska, Katarzyna Wilk, Karolina Ostrowska, Anna Nowakowska
hCoV-19/Scotland/QEUH-3415BBF/2022	EPI_ISL_9380585	2022-01-24	Lighthouse Lab in Glasgow	Wellcome Sanger Institute for the COVID-19 Genomics UK (COG-UK) Consortium	Harper VanSteenhouse, Yumi Kasai, David Gray, Carol Clugston, Anna Dominiczak and Alex Alderton, Roberto Amato, Jeffrey Barrett, Sonia Goncalves, Ewan Harrison, David K. Jackson, Ian Johnston, Dominic Kwiatkowski, Cordelia Langford, John Sillitoe on behalf of the Wellcome Sanger Institute COVID-19 Surveillance Team
hCoV-19/Israel/SMC-7039078/2022	EPI_ISL_9591441	2022-01-22	Shamir Medical Center (Asaf Harofe)	Shamir Medical Center (Asaf Harofe)	Nir Rainy,Chen Weiner,Reut Sorek Abramovich,Yevgeni Yegorov,Anna Vishnevsky,Patricia Benveniste-Lekovitz,Abu Hamad Ramzia,Adina Bar Chaim
hCoV-19/Poland/22SNR351_wsserze/2022	EPI_ISL_9352832	2022-01-12	Laboratorium Diagnostyczne Centrum Medyczne LuxMed	Wojewodzka Stacja Sanitarno-Epidemiologiczna w Rzeszowie, Laboratorium Diagnostyki Medycznej	Marzena Baranowska, Katarzyna Wilk, Karolina Ostrowska, Anna Nowakowska
hCoV-19/Poland/22SNR298_wsserze/2022	EPI_ISL_9352779	2022-01-10	Laboratorium Diagnostyczne Centrum Medyczne LuxMed	Wojewodzka Stacja Sanitarno-Epidemiologiczna w Rzeszowie, Laboratorium Diagnostyki Medycznej	Marzena Baranowska, Katarzyna Wilk, Karolina Ostrowska, Anna Nowakowska
hCoV-19/Poland/22SNR310_wsserze/2022	EPI_ISL_9352791	2022-01-11	Laboratorium Diagnostyczne Centrum Medyczne LuxMed	Wojewodzka Stacja Sanitarno-Epidemiologiczna w Rzeszowie, Laboratorium Diagnostyki Medycznej	Marzena Baranowska, Katarzyna Wilk, Karolina Ostrowska, Anna Nowakowska
hCoV-19/Poland/22SNR332_wsserze/2022	EPI_ISL_9352813	2022-01-12	Laboratorium INNGEN	Wojewodzka Stacja Sanitarno-Epidemiologiczna w Rzeszowie, Laboratorium Diagnostyki Medycznej	Marzena Baranowska, Katarzyna Wilk, Karolina Ostrowska, Anna Nowakowska
hCoV-19/Poland/22SNR372_wsserze/2022	EPI_ISL_9352853	2022-01-14	Laboratorium Diagnostyczne Centrum Medyczne LuxMed	Wojewodzka Stacja Sanitarno-Epidemiologiczna w Rzeszowie, Laboratorium Diagnostyki Medycznej	Marzena Baranowska, Katarzyna Wilk, Karolina Ostrowska, Anna Nowakowska
hCoV-19/Poland/22SNR366_wsserze/2022	EPI_ISL_9352847	2022-01-14	MakLab Laboratorium Diagnostyczne	Wojewodzka Stacja Sanitarno-Epidemiologiczna w Rzeszowie, Laboratorium Diagnostyki Medycznej	Marzena Baranowska, Katarzyna Wilk, Karolina Ostrowska, Anna Nowakowska
hCoV-19/Poland/22SNR321_wsserze/2022	EPI_ISL_9352802	2022-01-11	WSSE Lublin Laboratorium	Wojewodzka Stacja Sanitarno-Epidemiologiczna w Rzeszowie, Laboratorium Diagnostyki Medycznej	Marzena Baranowska, Katarzyna Wilk, Karolina Ostrowska, Anna Nowakowska
hCoV-19/Poland/22SNR289_wsserze/2022	EPI_ISL_9352770	2022-01-10	Zaklad Diagnostyki Laboratoryjnej Koagulologii i Mikrobiologii	Wojewodzka Stacja Sanitarno-Epidemiologiczna w Rzeszowie, Laboratorium Diagnostyki Medycznej	Marzena Baranowska, Katarzyna Wilk, Karolina Ostrowska, Anna Nowakowska
hCoV-19/Scotland/QEUH-33EB97D/2022	EPI_ISL_9386449	2022-01-23	Lighthouse Lab in Glasgow	Wellcome Sanger Institute for the COVID-19 Genomics UK (COG-UK) Consortium	Harper VanSteenhouse, Yumi Kasai, David Gray, Carol Clugston, Anna Dominiczak and Alex Alderton, Roberto Amato, Jeffrey Barrett, Sonia Goncalves, Ewan Harrison, David K. Jackson, Ian Johnston, Dominic Kwiatkowski, Cordelia Langford, John Sillitoe on behalf of the Wellcome Sanger Institute COVID-19 Surveillance Team
hCoV-19/England/ALDP-34FF82D/2022	EPI_ISL_9688485	2022-01-31	Lighthouse Lab in Alderley Park	Wellcome Sanger Institute for the COVID-19 Genomics UK (COG-UK) Consortium	Jacquelyn Wynn, Mairead Hyland, The Lighthouse Lab in Alderley Park and Alex Alderton, Roberto Amato, Jeffrey Barrett, Sonia Goncalves, Ewan Harrison, David K. Jackson, Ian Johnston, Dominic Kwiatkowski, Cordelia Langford, John Sillitoe on behalf of the Wellcome Sanger Institute COVID-19 Surveillance Team
hCoV-19/Eswatini/N28414/2021	EPI_ISL_9697122	2021-12-04	Mbabane government hospital	National Institute for Communicable Diseases of the National Health Laboratory Service	Maphalala G, Amoako DG, Everatt J, Kekana D, Scheepers C, Mohale T, Ntuli N, Mahlangu B, Mnguni A, Ismail A, Bhiman JN, Wolter N
hCoV-19/Poland/2201-1350_wsselodz/2022	EPI_ISL_9357594	2022-01-20	Laboratorium Analiz Lekarskich ALAB Lodz Pasjonistow	Wojewodzka Stacja Sanitarno-Epidemiologiczna w Lodzi, Oddzial Laboratoryjny Mikrobiologii i Parazytologii	Elian Terpo, Szymon Konkolewski, Marta Gawronska, Martyna Matera, Agnieszka Karnowska, Danuta Bartczak, Katarzyna Kosowska, Lucyna Kochanowska, Aleksandra Krawczyk
hCoV-19/Poland/22SNR316_wsserze/2022	EPI_ISL_9352797	2022-01-10	Laboratorium Diagnostyczne Centrum Medyczne LuxMed	Wojewodzka Stacja Sanitarno-Epidemiologiczna w Rzeszowie, Laboratorium Diagnostyki Medycznej	Marzena Baranowska, Katarzyna Wilk, Karolina Ostrowska, Anna Nowakowska
hCoV-19/Poland/22SNR308_wsserze/2022	EPI_ISL_9352789	2022-01-11	MakLab Laboratorium Diagnostyczne	Wojewodzka Stacja Sanitarno-Epidemiologiczna w Rzeszowie, Laboratorium Diagnostyki Medycznej	Marzena Baranowska, Katarzyna Wilk, Karolina Ostrowska, Anna Nowakowska
hCoV-19/Poland/22SNR305_wsserze/2022	EPI_ISL_9352786	2022-01-10	Laboratorium Badawczo-Rozwojowe Vitagenum	Wojewodzka Stacja Sanitarno-Epidemiologiczna w Rzeszowie, Laboratorium Diagnostyki Medycznej	Marzena Baranowska, Katarzyna Wilk, Karolina Ostrowska, Anna Nowakowska
hCoV-19/Poland/22SNR297_wsserze/2022	EPI_ISL_9352778	2022-01-10	Laboratorium Diagnostyczne Centrum Medyczne LuxMed	Wojewodzka Stacja Sanitarno-Epidemiologiczna w Rzeszowie, Laboratorium Diagnostyki Medycznej	Marzena Baranowska, Katarzyna Wilk, Karolina Ostrowska, Anna Nowakowska
hCoV-19/Poland/22SNR294_wsserze/2022	EPI_ISL_9352775	2022-01-10	Laboratorium Diagnostyczne Centrum Medyczne LuxMed	Wojewodzka Stacja Sanitarno-Epidemiologiczna w Rzeszowie, Laboratorium Diagnostyki Medycznej	Marzena Baranowska, Katarzyna Wilk, Karolina Ostrowska, Anna Nowakowska
hCoV-19/Poland/22SNR300_wsserze/2022	EPI_ISL_9352781	2022-01-10	Laboratorium Diagnostyczne Centrum Medyczne LuxMed	Wojewodzka Stacja Sanitarno-Epidemiologiczna w Rzeszowie, Laboratorium Diagnostyki Medycznej	Marzena Baranowska, Katarzyna Wilk, Karolina Ostrowska, Anna Nowakowska
hCoV-19/Poland/22SNR382_wsserze/2022	EPI_ISL_9352863	2022-01-14	Laboratorium Diagnostyczne Centrum Medyczne LuxMed	Wojewodzka Stacja Sanitarno-Epidemiologiczna w Rzeszowie, Laboratorium Diagnostyki Medycznej	Marzena Baranowska, Katarzyna Wilk, Karolina Ostrowska, Anna Nowakowska
hCoV-19/Poland/22SNR354_wsserze/2022	EPI_ISL_9352835	2022-01-13	Laboratorium Diagnostyczne Centrum Medyczne LuxMed	Wojewodzka Stacja Sanitarno-Epidemiologiczna w Rzeszowie, Laboratorium Diagnostyki Medycznej	Marzena Baranowska, Katarzyna Wilk, Karolina Ostrowska, Anna Nowakowska
hCoV-19/Poland/22SNR367_wsserze/2022	EPI_ISL_9352848	2022-01-13	Zaklad Diagnostyki Laboratoryjnej Koagulologii i Mikrobiologii	Wojewodzka Stacja Sanitarno-Epidemiologiczna w Rzeszowie, Laboratorium Diagnostyki Medycznej	Marzena Baranowska, Katarzyna Wilk, Karolina Ostrowska, Anna Nowakowska
hCoV-19/Poland/22SNR380_wsserze/2022	EPI_ISL_9352861	2022-01-14	Laboratorium Diagnostyczne Centrum Medyczne LuxMed	Wojewodzka Stacja Sanitarno-Epidemiologiczna w Rzeszowie, Laboratorium Diagnostyki Medycznej	Marzena Baranowska, Katarzyna Wilk, Karolina Ostrowska, Anna Nowakowska
hCoV-19/England/MILK-35391C1/2022	EPI_ISL_9682071	2022-02-02	Lighthouse Lab in Milton Keynes	Wellcome Sanger Institute for the COVID-19 Genomics UK (COG-UK) Consortium	The Lighthouse Lab in Milton Keynes and Alex Alderton, Roberto Amato, Jeffrey Barrett, Sonia Goncalves, Ewan Harrison, David K. Jackson, Ian Johnston, Dominic Kwiatkowski, Cordelia Langford, John Sillitoe on behalf of the Wellcome Sanger Institute COVID-19 Surveillance Team
hCoV-19/Scotland/QEUH-3528981/2022	EPI_ISL_9683603	2022-02-02	Lighthouse Lab in Glasgow	Wellcome Sanger Institute for the COVID-19 Genomics UK (COG-UK) Consortium	Harper VanSteenhouse, Yumi Kasai, David Gray, Carol Clugston, Anna Dominiczak and Alex Alderton, Roberto Amato, Jeffrey Barrett, Sonia Goncalves, Ewan Harrison, David K. Jackson, Ian Johnston, Dominic Kwiatkowski, Cordelia Langford, John Sillitoe on behalf of the Wellcome Sanger Institute COVID-19 Surveillance Team
hCoV-19/England/MILK-352531D/2022	EPI_ISL_9680842	2022-02-02	Lighthouse Lab in Milton Keynes	Wellcome Sanger Institute for the COVID-19 Genomics UK (COG-UK) Consortium	The Lighthouse Lab in Milton Keynes and Alex Alderton, Roberto Amato, Jeffrey Barrett, Sonia Goncalves, Ewan Harrison, David K. Jackson, Ian Johnston, Dominic Kwiatkowski, Cordelia Langford, John Sillitoe on behalf of the Wellcome Sanger Institute COVID-19 Surveillance Team
hCoV-19/England/MILK-3413E5E/2022	EPI_ISL_9380440	2022-01-25	Lighthouse Lab in Milton Keynes	Wellcome Sanger Institute for the COVID-19 Genomics UK (COG-UK) Consortium	The Lighthouse Lab in Milton Keynes and Alex Alderton, Roberto Amato, Jeffrey Barrett, Sonia Goncalves, Ewan Harrison, David K. Jackson, Ian Johnston, Dominic Kwiatkowski, Cordelia Langford, John Sillitoe on behalf of the Wellcome Sanger Institute COVID-19 Surveillance Team
hCoV-19/Poland/PZH-GUM-8642/2022	EPI_ISL_9392128	2022-01-13	Instytut Genetyki Sądowej Sp. z o.o.	1. Tricity SARS-CoV-2 sequencing consortium: University of Gdansk, Medical University of Gdansk, Vaxican Ltd., Invicta Ltd. 2. National Institute of Public Health - National Institute of Hygiene, Warsaw, Poland	Maciej Kosinski, Celina Cybulska, Krystyna Bienkowska Szewczyk, Maciej Grzybek, Karolina Gackowska, Marcin Lubocki, Katarzyna Groth, Lukasz Rabalski, Katarzyna Zacharczuk, Magdalena Nowakowska, Małgorzata Sadkowska-Todys, Tomasz Wołkowicz
hCoV-19/England/QEUH-35241E7/2022	EPI_ISL_9686007	2022-02-01	Lighthouse Lab in Glasgow	Wellcome Sanger Institute for the COVID-19 Genomics UK (COG-UK) Consortium	Harper VanSteenhouse, Yumi Kasai, David Gray, Carol Clugston, Anna Dominiczak and Alex Alderton, Roberto Amato, Jeffrey Barrett, Sonia Goncalves, Ewan Harrison, David K. Jackson, Ian Johnston, Dominic Kwiatkowski, Cordelia Langford, John Sillitoe on behalf of the Wellcome Sanger Institute COVID-19 Surveillance Team
hCoV-19/England/MILK-353E9D3/2022	EPI_ISL_9681916	2022-02-02	Lighthouse Lab in Milton Keynes	Wellcome Sanger Institute for the COVID-19 Genomics UK (COG-UK) Consortium	The Lighthouse Lab in Milton Keynes and Alex Alderton, Roberto Amato, Jeffrey Barrett, Sonia Goncalves, Ewan Harrison, David K. Jackson, Ian Johnston, Dominic Kwiatkowski, Cordelia Langford, John Sillitoe on behalf of the Wellcome Sanger Institute COVID-19 Surveillance Team
hCoV-19/Indonesia/YO-GS-22_02175/2022	EPI_ISL_9702414	2022-01-24	RSPAU dr.S.Hardjolukito	Genetics Working Group (Pokja Genetik) Faculty of Medicine, Public Health and Nursing Universitas Gadjah Mada (FK-KMK UGM); Disease Investigation Center Wates Ministry of Agriculture Indonesia; Department of Microbiology FK-KMK UGM; Laboratorium Diagnostik Yayasan Tahija World Mosquito Program (WMP) Yogyakarta Center for Tropical Medicine FK-KMK UGM; Integrated Research Center FK-KMK UGM; Departm…	Gunadi, Hendra Wibawa, Mohamad S. Hakim, Edwin W. Daniwijaya, Ludhang P. Rizki, Endah Supriyati, Eggi Arguni, Titik Nuryastuti, Tri Wibawa, Dwi AA Nugrahaningsih, Afiahayati, Siswanto,Kristy Iskandar,Nungki Anggorowati, Ika Trisnawati, Riat E Khair, Dyah A Puspitarani, Khanza A Vujira, Gita C Gabriela, Laudria S Eryvinka, Fadila D T Utami, Lanang Aditama
hCoV-19/India/WB-INSACOG-1931502616088/2021	EPI_ISL_9609013	2021-12-26	INSACOG-WB	National Institute of Biomedical Genomics – INSACOG	Arindam Maitra, Bhaswati Bandyopadhyay, Nidhan Kumar Biswas, Tamal Ghosh, Sreedhar Chinnaswamy, Ajay Chakraborti, Saumitra Das
hCoV-19/Poland/WSSEGDA-542/2022	EPI_ISL_9614639	2022-02-02	Laboratorium Diagnostyki Medycznej	Wojewódzka Stacja Sanitarno-Epidemiologiczna w Gdańsku	Gabriela Rutkowska,Marta Piszczyk,Barbara Skórczewska,Karolina Smarzyńska
hCoV-19/Poland/2202-010_wsselodz/2022	EPI_ISL_9600570	2022-01-26	Centrum Medycznej Diagnostyki Laboratoryjnej i Badan Przesiewowych Instytut Centrum Zdrowia Matki Polki	Wojewodzka Stacja Sanitarno-Epidemiologiczna w Lodzi, Oddzial Laboratoryjny Mikrobiologii i Parazytologii	Elian Terpo, Szymon Konkolewski, Marta Gawronska, Martyna Matera, Agnieszka Karnowska, Danuta Bartczak, Katarzyna Kosowska, Lucyna Kochanowska, Aleksandra Krawczyk
hCoV-19/Poland/1409WSN2022_wsseol/2022	EPI_ISL_9618488	2022-01-17	WSSE w Bydgoszczy	Wojewodzka Stacja Sanitarno-Epidemiologiczna w Olsztynie, Laboratorium Badan Epidemiologiczno-Klinicznych	Sylwia Krzetowska, Monika Czerminska, Ewa Liszewska, Tomasz Jakubczak, Marta Lukian, Patryk Bielecki, Aleksandra Kobiatko, Emilia Tarabasz, Paulina Rozycka, Barbara Dolinska
hCoV-19/Israel/SMC-7033519/2022	EPI_ISL_9618189	2022-01-03	Shamir Medical Center (Asaf Harofe)	Shamir Medical Center (Asaf Harofe)	Nir Rainy,Chen Weiner,Reut Sorek Abramovich,Yevgeni Yegorov,Anna Vishnevsky,Patricia Benveniste-Lekovitz,Abu Hamad Ramzia,Adina Bar Chaim
hCoV-19/France/GES-HUS2201310185/2022	EPI_ISL_9611179	2022-01-30	Institut de Virologie du CHU de Strasbourg	Institut de Virologie du CHU de Strasbourg	Fafi-Kremer Samira, Gallais Floriane, Gantner Pierre, Laugel Elodie, Solis Morgane, Velay Aurélie, Wendling Marie-Josée
hCoV-19/England/MILK-34F3C2D/2022	EPI_ISL_9616274	2022-01-31	Lighthouse Lab in Milton Keynes	Wellcome Sanger Institute for the COVID-19 Genomics UK (COG-UK) Consortium	The Lighthouse Lab in Milton Keynes and Alex Alderton, Roberto Amato, Jeffrey Barrett, Sonia Goncalves, Ewan Harrison, David K. Jackson, Ian Johnston, Dominic Kwiatkowski, Cordelia Langford, John Sillitoe on behalf of the Wellcome Sanger Institute COVID-19 Surveillance Team
hCoV-19/India/WB-INSACOG-1931502621774/2021	EPI_ISL_9609005	2021-12-27	INSACOG-WB	National Institute of Biomedical Genomics – INSACOG	Arindam Maitra, Bhaswati Bandyopadhyay, Nidhan Kumar Biswas, Tamal Ghosh, Sreedhar Chinnaswamy, Ajay Chakraborti, Saumitra Das
hCoV-19/England/HSLL-34ED215/2022	EPI_ISL_9599901	2022-01-30	Health Services Laboratories	Wellcome Sanger Institute for the COVID-19 Genomics UK (COG-UK) Consortium	Health Services Laboratories and Alex Alderton, Roberto Amato, Jeffrey Barrett, Sonia Goncalves, Ewan Harrison, David K. Jackson, Ian Johnston, Dominic Kwiatkowski, Cordelia Langford, John Sillitoe on behalf of the Wellcome Sanger Institute COVID-19 Surveillance Team
hCoV-19/England/MILK-34EF51A/2022	EPI_ISL_9600910	2022-01-29	Lighthouse Lab in Milton Keynes	Wellcome Sanger Institute for the COVID-19 Genomics UK (COG-UK) Consortium	The Lighthouse Lab in Milton Keynes and Alex Alderton, Roberto Amato, Jeffrey Barrett, Sonia Goncalves, Ewan Harrison, David K. Jackson, Ian Johnston, Dominic Kwiatkowski, Cordelia Langford, John Sillitoe on behalf of the Wellcome Sanger Institute COVID-19 Surveillance Team
hCoV-19/England/MILK-34E6328/2022	EPI_ISL_9598855	2022-01-31	Lighthouse Lab in Milton Keynes	Wellcome Sanger Institute for the COVID-19 Genomics UK (COG-UK) Consortium	The Lighthouse Lab in Milton Keynes and Alex Alderton, Roberto Amato, Jeffrey Barrett, Sonia Goncalves, Ewan Harrison, David K. Jackson, Ian Johnston, Dominic Kwiatkowski, Cordelia Langford, John Sillitoe on behalf of the Wellcome Sanger Institute COVID-19 Surveillance Team
hCoV-19/England/LSPA-34E93BC/2022	EPI_ISL_9598408	2022-01-30	Rosalind Franklin Laboratory	Wellcome Sanger Institute for the COVID-19 Genomics UK (COG-UK) Consortium	Donald Fraser, Suki Lee, Rob Howes, The Rosalind Franklin Laboratory and Alex Alderton, Roberto Amato, Jeffrey Barrett, Sonia Goncalves, Ewan Harrison, David K. Jackson, Ian Johnston, Dominic Kwiatkowski, Cordelia Langford, John Sillitoe on behalf of the Wellcome Sanger Institute COVID-19 Surveillance Team
hCoV-19/England/ALDP-3520181/2022	EPI_ISL_9641025	2022-02-01	Lighthouse Lab in Alderley Park	Wellcome Sanger Institute for the COVID-19 Genomics UK (COG-UK) Consortium	Jacquelyn Wynn, Mairead Hyland, The Lighthouse Lab in Alderley Park and Alex Alderton, Roberto Amato, Jeffrey Barrett, Sonia Goncalves, Ewan Harrison, David K. Jackson, Ian Johnston, Dominic Kwiatkowski, Cordelia Langford, John Sillitoe on behalf of the Wellcome Sanger Institute COVID-19 Surveillance Team
hCoV-19/England/MILK-35209E3/2022	EPI_ISL_9641235	2022-02-01	Lighthouse Lab in Milton Keynes	Wellcome Sanger Institute for the COVID-19 Genomics UK (COG-UK) Consortium	The Lighthouse Lab in Milton Keynes and Alex Alderton, Roberto Amato, Jeffrey Barrett, Sonia Goncalves, Ewan Harrison, David K. Jackson, Ian Johnston, Dominic Kwiatkowski, Cordelia Langford, John Sillitoe on behalf of the Wellcome Sanger Institute COVID-19 Surveillance Team
hCoV-19/England/ALDP-351C81A/2022	EPI_ISL_9644316	2022-02-02	Lighthouse Lab in Alderley Park	Wellcome Sanger Institute for the COVID-19 Genomics UK (COG-UK) Consortium	Jacquelyn Wynn, Mairead Hyland, The Lighthouse Lab in Alderley Park and Alex Alderton, Roberto Amato, Jeffrey Barrett, Sonia Goncalves, Ewan Harrison, David K. Jackson, Ian Johnston, Dominic Kwiatkowski, Cordelia Langford, John Sillitoe on behalf of the Wellcome Sanger Institute COVID-19 Surveillance Team
hCoV-19/Wales/ALDP-34F74F4/2022	EPI_ISL_9645984	2022-01-31	Lighthouse Lab in Alderley Park	Wellcome Sanger Institute for the COVID-19 Genomics UK (COG-UK) Consortium	Jacquelyn Wynn, Mairead Hyland, The Lighthouse Lab in Alderley Park and Alex Alderton, Roberto Amato, Jeffrey Barrett, Sonia Goncalves, Ewan Harrison, David K. Jackson, Ian Johnston, Dominic Kwiatkowski, Cordelia Langford, John Sillitoe on behalf of the Wellcome Sanger Institute COVID-19 Surveillance Team
hCoV-19/England/ALDP-3506567/2022	EPI_ISL_9646270	2022-01-31	Lighthouse Lab in Alderley Park	Wellcome Sanger Institute for the COVID-19 Genomics UK (COG-UK) Consortium	Jacquelyn Wynn, Mairead Hyland, The Lighthouse Lab in Alderley Park and Alex Alderton, Roberto Amato, Jeffrey Barrett, Sonia Goncalves, Ewan Harrison, David K. Jackson, Ian Johnston, Dominic Kwiatkowski, Cordelia Langford, John Sillitoe on behalf of the Wellcome Sanger Institute COVID-19 Surveillance Team
hCoV-19/Scotland/QEUH-34DDC0B/2022	EPI_ISL_9647012	2022-01-31	Lighthouse Lab in Glasgow	Wellcome Sanger Institute for the COVID-19 Genomics UK (COG-UK) Consortium	Harper VanSteenhouse, Yumi Kasai, David Gray, Carol Clugston, Anna Dominiczak and Alex Alderton, Roberto Amato, Jeffrey Barrett, Sonia Goncalves, Ewan Harrison, David K. Jackson, Ian Johnston, Dominic Kwiatkowski, Cordelia Langford, John Sillitoe on behalf of the Wellcome Sanger Institute COVID-19 Surveillance Team
hCoV-19/Scotland/QEUH-34D0822/2022	EPI_ISL_9647317	2022-01-31	Lighthouse Lab in Glasgow	Wellcome Sanger Institute for the COVID-19 Genomics UK (COG-UK) Consortium	Harper VanSteenhouse, Yumi Kasai, David Gray, Carol Clugston, Anna Dominiczak and Alex Alderton, Roberto Amato, Jeffrey Barrett, Sonia Goncalves, Ewan Harrison, David K. Jackson, Ian Johnston, Dominic Kwiatkowski, Cordelia Langford, John Sillitoe on behalf of the Wellcome Sanger Institute COVID-19 Surveillance Team
hCoV-19/Scotland/QEUH-34D191F/2022	EPI_ISL_9647293	2022-01-30	Lighthouse Lab in Glasgow	Wellcome Sanger Institute for the COVID-19 Genomics UK (COG-UK) Consortium	Harper VanSteenhouse, Yumi Kasai, David Gray, Carol Clugston, Anna Dominiczak and Alex Alderton, Roberto Amato, Jeffrey Barrett, Sonia Goncalves, Ewan Harrison, David K. Jackson, Ian Johnston, Dominic Kwiatkowski, Cordelia Langford, John Sillitoe on behalf of the Wellcome Sanger Institute COVID-19 Surveillance Team
hCoV-19/Scotland/QEUH-34F1D95/2022	EPI_ISL_9647741	2022-01-31	Lighthouse Lab in Glasgow	Wellcome Sanger Institute for the COVID-19 Genomics UK (COG-UK) Consortium	Harper VanSteenhouse, Yumi Kasai, David Gray, Carol Clugston, Anna Dominiczak and Alex Alderton, Roberto Amato, Jeffrey Barrett, Sonia Goncalves, Ewan Harrison, David K. Jackson, Ian Johnston, Dominic Kwiatkowski, Cordelia Langford, John Sillitoe on behalf of the Wellcome Sanger Institute COVID-19 Surveillance Team
hCoV-19/Scotland/QEUH-34F1C5C/2022	EPI_ISL_9647787	2022-01-31	Lighthouse Lab in Glasgow	Wellcome Sanger Institute for the COVID-19 Genomics UK (COG-UK) Consortium	Harper VanSteenhouse, Yumi Kasai, David Gray, Carol Clugston, Anna Dominiczak and Alex Alderton, Roberto Amato, Jeffrey Barrett, Sonia Goncalves, Ewan Harrison, David K. Jackson, Ian Johnston, Dominic Kwiatkowski, Cordelia Langford, John Sillitoe on behalf of the Wellcome Sanger Institute COVID-19 Surveillance Team
hCoV-19/Denmark/DCGC-351606/2022	EPI_ISL_9651647	2022-01-31	Department of Bacteria, Parasites and Fungi, Statens Serum Institut, Copenhagen, Denmark	Statens Serum Institut Bioinformatics and Microbial Genomics	Danish Covid-19 Genome Consortium
hCoV-19/France/NAQ-CHUBordeaux_172/2022	EPI_ISL_9666029	2022-01-31	CHU BORDEAUX	CHU BORDEAUX	Pantxika Bellecave, Laurent Busson, Valentine Lesourd-Aubert, Agnès George-Walryck, Marie-Edith Lafon
hCoV-19/France/NAQ-CHUBordeaux_1722/2022	EPI_ISL_9666068	2022-01-31	CHU BORDEAUX	CHU BORDEAUX	Pantxika Bellecave, Laurent Busson, Valentine Lesourd-Aubert, Agnès George-Walryck, Marie-Edith Lafon
hCoV-19/Poland/22SNR1085_wsserze/2022	EPI_ISL_9725660	2022-01-27	WSSE Kielce	Wojewodzka Stacja Sanitarno-Epidemiologiczna w Rzeszowie, Laboratorium Diagnostyki Medycznej	Marzena Baranowska, Katarzyna Wilk, Karolina Ostrowska, Anna Nowakowska
hCoV-19/Poland/22SNR1135_wsserze/2022	EPI_ISL_9725862	2022-01-26	MakLab Laboratorium Diagnostyczne	Wojewodzka Stacja Sanitarno-Epidemiologiczna w Rzeszowie, Laboratorium Diagnostyki Medycznej	Marzena Baranowska, Katarzyna Wilk, Karolina Ostrowska, Anna Nowakowska
hCoV-19/Poland/22SNR1111_wsserze/2022	EPI_ISL_9725734	2022-01-25	Zaklad Diagnostyki Laboratoryjnej Koagulologii i Mikrobiologii	Wojewodzka Stacja Sanitarno-Epidemiologiczna w Rzeszowie, Laboratorium Diagnostyki Medycznej	Marzena Baranowska, Katarzyna Wilk, Karolina Ostrowska, Anna Nowakowska
hCoV-19/SriLanka/idea_uoc_00310/2022	EPI_ISL_9455816	2022-01-10	Department of Molecular Biology, Medical Research Institute, Colombo, Sri Lanka	IDEA Lab	Inoka C. Perera, Nadeeka Janage, Sahan Siriwardhana, Thejanee Perera, Chandima Sarani Sepalage, Rochelle Anthonies, Ramesha Dharmasiri
hCoV-19/SriLanka/idea_uoc_00312/2022	EPI_ISL_9455817	2022-01-10	Department of Molecular Biology, Medical Research Institute, Colombo, Sri Lanka	IDEA Lab	Inoka C. Perera, Nadeeka Janage, Sahan Siriwardhana, Thejanee Perera, Chandima Sarani Sepalage, Rochelle Anthonies, Ramesha Dharmasiri
hCoV-19/England/LSPA-3737BE1/2022	EPI_ISL_10543350	2022-02-15	Rosalind Franklin Laboratory	Wellcome Sanger Institute for the COVID-19 Genomics UK (COG-UK) Consortium	Donald Fraser, Suki Lee, Rob Howes, The Rosalind Franklin Laboratory and Alex Alderton, Roberto Amato, Jeffrey Barrett, Sonia Goncalves, Ewan Harrison, David K. Jackson, Ian Johnston, Dominic Kwiatkowski, Cordelia Langford, John Sillitoe on behalf of the Wellcome Sanger Institute COVID-19 Surveillance Team
hCoV-19/England/LSPA-3737D36/2022	EPI_ISL_10543387	2022-02-15	Rosalind Franklin Laboratory	Wellcome Sanger Institute for the COVID-19 Genomics UK (COG-UK) Consortium	Donald Fraser, Suki Lee, Rob Howes, The Rosalind Franklin Laboratory and Alex Alderton, Roberto Amato, Jeffrey Barrett, Sonia Goncalves, Ewan Harrison, David K. Jackson, Ian Johnston, Dominic Kwiatkowski, Cordelia Langford, John Sillitoe on behalf of the Wellcome Sanger Institute COVID-19 Surveillance Team
hCoV-19/USA/CA-CDC-FG-283665/2022	EPI_ISL_10568546	2022-02-16	Fulgent Genetics	Centers for Disease Control and Prevention Division of Viral Diseases, Pathogen Discovery	Dakota Howard,Dhwani Batra,Peter Cook,Jason Caravas,Benjamin Rambo-Martin,Scott Sammons,Yvette Unoarumhi,Matthew Schmerer,Kristine Lacek,Tymeckia Kendall,Victoria Caban Figueroa,Shatavia Morrison,Christopher Gulvick,Erisa Sula,Harry Gao,Mickey Li,John Gao,Joseph Fierro,Benafsh Sapra,Becky Tsai,Yan Meng,Doreen Ng,James Xie,Clinton Paden,Duncan MacCannell
hCoV-19/USA/CA-CDC-FG-282384/2022	EPI_ISL_10568710	2022-02-17	Fulgent Genetics	Centers for Disease Control and Prevention Division of Viral Diseases, Pathogen Discovery	Dakota Howard,Dhwani Batra,Peter Cook,Jason Caravas,Benjamin Rambo-Martin,Scott Sammons,Yvette Unoarumhi,Matthew Schmerer,Kristine Lacek,Tymeckia Kendall,Victoria Caban Figueroa,Shatavia Morrison,Christopher Gulvick,Erisa Sula,Harry Gao,Mickey Li,John Gao,Joseph Fierro,Benafsh Sapra,Becky Tsai,Yan Meng,Doreen Ng,James Xie,Clinton Paden,Duncan MacCannell
hCoV-19/Scotland/QEUH-38315D9/2022	EPI_ISL_10572624	2022-02-23	Lighthouse Lab in Glasgow	Wellcome Sanger Institute for the COVID-19 Genomics UK (COG-UK) Consortium	Harper VanSteenhouse, Yumi Kasai, David Gray, Carol Clugston, Anna Dominiczak and Alex Alderton, Roberto Amato, Jeffrey Barrett, Sonia Goncalves, Ewan Harrison, David K. Jackson, Ian Johnston, Dominic Kwiatkowski, Cordelia Langford, John Sillitoe on behalf of the Wellcome Sanger Institute COVID-19 Surveillance Team
hCoV-19/Scotland/QEUH-3847EC6/2022	EPI_ISL_10572747	2022-02-22	Lighthouse Lab in Glasgow	Wellcome Sanger Institute for the COVID-19 Genomics UK (COG-UK) Consortium	Harper VanSteenhouse, Yumi Kasai, David Gray, Carol Clugston, Anna Dominiczak and Alex Alderton, Roberto Amato, Jeffrey Barrett, Sonia Goncalves, Ewan Harrison, David K. Jackson, Ian Johnston, Dominic Kwiatkowski, Cordelia Langford, John Sillitoe on behalf of the Wellcome Sanger Institute COVID-19 Surveillance Team
hCoV-19/Scotland/QEUH-38509E7/2022	EPI_ISL_10573648	2022-02-23	Lighthouse Lab in Glasgow	Wellcome Sanger Institute for the COVID-19 Genomics UK (COG-UK) Consortium	Harper VanSteenhouse, Yumi Kasai, David Gray, Carol Clugston, Anna Dominiczak and Alex Alderton, Roberto Amato, Jeffrey Barrett, Sonia Goncalves, Ewan Harrison, David K. Jackson, Ian Johnston, Dominic Kwiatkowski, Cordelia Langford, John Sillitoe on behalf of the Wellcome Sanger Institute COVID-19 Surveillance Team
hCoV-19/Scotland/QEUH-3825B5E/2022	EPI_ISL_10573543	2022-02-22	Lighthouse Lab in Glasgow	Wellcome Sanger Institute for the COVID-19 Genomics UK (COG-UK) Consortium	Harper VanSteenhouse, Yumi Kasai, David Gray, Carol Clugston, Anna Dominiczak and Alex Alderton, Roberto Amato, Jeffrey Barrett, Sonia Goncalves, Ewan Harrison, David K. Jackson, Ian Johnston, Dominic Kwiatkowski, Cordelia Langford, John Sillitoe on behalf of the Wellcome Sanger Institute COVID-19 Surveillance Team
hCoV-19/Scotland/QEUH-384D2E2/2022	EPI_ISL_10573793	2022-02-23	Lighthouse Lab in Glasgow	Wellcome Sanger Institute for the COVID-19 Genomics UK (COG-UK) Consortium	Harper VanSteenhouse, Yumi Kasai, David Gray, Carol Clugston, Anna Dominiczak and Alex Alderton, Roberto Amato, Jeffrey Barrett, Sonia Goncalves, Ewan Harrison, David K. Jackson, Ian Johnston, Dominic Kwiatkowski, Cordelia Langford, John Sillitoe on behalf of the Wellcome Sanger Institute COVID-19 Surveillance Team
hCoV-19/Scotland/QEUH-384DD4B/2022	EPI_ISL_10573781	2022-02-22	Lighthouse Lab in Glasgow	Wellcome Sanger Institute for the COVID-19 Genomics UK (COG-UK) Consortium	Harper VanSteenhouse, Yumi Kasai, David Gray, Carol Clugston, Anna Dominiczak and Alex Alderton, Roberto Amato, Jeffrey Barrett, Sonia Goncalves, Ewan Harrison, David K. Jackson, Ian Johnston, Dominic Kwiatkowski, Cordelia Langford, John Sillitoe on behalf of the Wellcome Sanger Institute COVID-19 Surveillance Team
hCoV-19/Scotland/QEUH-384DD69/2022	EPI_ISL_10573748	2022-02-22	Lighthouse Lab in Glasgow	Wellcome Sanger Institute for the COVID-19 Genomics UK (COG-UK) Consortium	Harper VanSteenhouse, Yumi Kasai, David Gray, Carol Clugston, Anna Dominiczak and Alex Alderton, Roberto Amato, Jeffrey Barrett, Sonia Goncalves, Ewan Harrison, David K. Jackson, Ian Johnston, Dominic Kwiatkowski, Cordelia Langford, John Sillitoe on behalf of the Wellcome Sanger Institute COVID-19 Surveillance Team
hCoV-19/England/DHSC-CYDHJ44/2022	EPI_ISL_10577314	2022-02-15	Oncologica UK Ltd	COVID-19 Genomics UK (COG-UK) Consortium	UKHSA; Oncologica UK Ltd
hCoV-19/Wales/PHWC-PEP7ND/2022	EPI_ISL_10583107	2022-02-08	Originating lab: Wales Specialist Virology Centre Sequencing lab: Pathogen Genomics Unit	Public Health Wales Microbiology Cardiff Wales Specialist Virology Centre	Catherine Moore, Johnathan Evans, Laura Gifford, Malorie Perry, Simon Cottrell, Angela Marchbank, Alec Birchley, Alexander Adams, Amy Gaskin, Bree Gatica-Wilcox, Jason Coombes, Joel Southgate, Lauren Gilbert, Lee Graham, Nicole Pacchiarini, Sara Kumziene-Summerhayes, Sarah Taylor, Sophie Jones, Sara Rey, Matthew Bull, Joanne Watkins, Sally Corden, Tom Connor
hCoV-19/Wales/PHWC-PEP9YF/2022	EPI_ISL_10583240	2022-02-08	Originating lab: Wales Specialist Virology Centre Sequencing lab: Pathogen Genomics Unit	Public Health Wales Microbiology Cardiff Wales Specialist Virology Centre	Catherine Moore, Johnathan Evans, Laura Gifford, Malorie Perry, Simon Cottrell, Angela Marchbank, Alec Birchley, Alexander Adams, Amy Gaskin, Bree Gatica-Wilcox, Jason Coombes, Joel Southgate, Lauren Gilbert, Lee Graham, Nicole Pacchiarini, Sara Kumziene-Summerhayes, Sarah Taylor, Sophie Jones, Sara Rey, Matthew Bull, Joanne Watkins, Sally Corden, Tom Connor
hCoV-19/Norway/6440/2022	EPI_ISL_10583318	2022-02-02	Furst Medical Laboratory	Norwegian Institute of Public Health, Department of Virology	Kathrine Stene-Johansen, Kamilla Heddeland Instefjord, Hilde Elshaug, Garcia Llorente Ignacio, Jon Bråte, Engebretsen Serina Beate, Pedersen Benedikte Nevjen, Line Victoria Moen, Hilde Nordby Falkenhaug, Debech Nadia, Atiya R Ali, Marie Paulsen Madsen, Rasmus Riis Kopperud, Hilde Vollan, Karoline Bragstad, Olav Hungnes
hCoV-19/Wales/PHWC-PEP9CP/2022	EPI_ISL_10583201	2022-02-08	Originating lab: Wales Specialist Virology Centre Sequencing lab: Pathogen Genomics Unit	Public Health Wales Microbiology Cardiff Wales Specialist Virology Centre	Catherine Moore, Johnathan Evans, Laura Gifford, Malorie Perry, Simon Cottrell, Angela Marchbank, Alec Birchley, Alexander Adams, Amy Gaskin, Bree Gatica-Wilcox, Jason Coombes, Joel Southgate, Lauren Gilbert, Lee Graham, Nicole Pacchiarini, Sara Kumziene-Summerhayes, Sarah Taylor, Sophie Jones, Sara Rey, Matthew Bull, Joanne Watkins, Sally Corden, Tom Connor
hCoV-19/Wales/PHWC-PEP6R6/2022	EPI_ISL_10583067	2022-02-08	Originating lab: Wales Specialist Virology Centre Sequencing lab: Pathogen Genomics Unit	Public Health Wales Microbiology Cardiff Wales Specialist Virology Centre	Catherine Moore, Johnathan Evans, Laura Gifford, Malorie Perry, Simon Cottrell, Angela Marchbank, Alec Birchley, Alexander Adams, Amy Gaskin, Bree Gatica-Wilcox, Jason Coombes, Joel Southgate, Lauren Gilbert, Lee Graham, Nicole Pacchiarini, Sara Kumziene-Summerhayes, Sarah Taylor, Sophie Jones, Sara Rey, Matthew Bull, Joanne Watkins, Sally Corden, Tom Connor
hCoV-19/Wales/PHWC-PEP896/2022	EPI_ISL_10583140	2022-02-08	Originating lab: Wales Specialist Virology Centre Sequencing lab: Pathogen Genomics Unit	Public Health Wales Microbiology Cardiff Wales Specialist Virology Centre	Catherine Moore, Johnathan Evans, Laura Gifford, Malorie Perry, Simon Cottrell, Angela Marchbank, Alec Birchley, Alexander Adams, Amy Gaskin, Bree Gatica-Wilcox, Jason Coombes, Joel Southgate, Lauren Gilbert, Lee Graham, Nicole Pacchiarini, Sara Kumziene-Summerhayes, Sarah Taylor, Sophie Jones, Sara Rey, Matthew Bull, Joanne Watkins, Sally Corden, Tom Connor
hCoV-19/Wales/PHWC-PEPKIX/2022	EPI_ISL_10584801	2022-02-09	Originating lab: Wales Specialist Virology Centre Sequencing lab: Pathogen Genomics Unit	Public Health Wales Microbiology Cardiff Wales Specialist Virology Centre	Catherine Moore, Johnathan Evans, Laura Gifford, Malorie Perry, Simon Cottrell, Angela Marchbank, Alec Birchley, Alexander Adams, Amy Gaskin, Bree Gatica-Wilcox, Jason Coombes, Joel Southgate, Lauren Gilbert, Lee Graham, Nicole Pacchiarini, Sara Kumziene-Summerhayes, Sarah Taylor, Sophie Jones, Sara Rey, Matthew Bull, Joanne Watkins, Sally Corden, Tom Connor
hCoV-19/Wales/PHWC-PEPSSB/2022	EPI_ISL_10585436	2022-02-09	Originating lab: Wales Specialist Virology Centre Sequencing lab: Pathogen Genomics Unit	Public Health Wales Microbiology Cardiff Wales Specialist Virology Centre	Catherine Moore, Johnathan Evans, Laura Gifford, Malorie Perry, Simon Cottrell, Angela Marchbank, Alec Birchley, Alexander Adams, Amy Gaskin, Bree Gatica-Wilcox, Jason Coombes, Joel Southgate, Lauren Gilbert, Lee Graham, Nicole Pacchiarini, Sara Kumziene-Summerhayes, Sarah Taylor, Sophie Jones, Sara Rey, Matthew Bull, Joanne Watkins, Sally Corden, Tom Connor
hCoV-19/Wales/PHWC-PEPT1Q/2022	EPI_ISL_10585445	2022-02-08	Originating lab: Wales Specialist Virology Centre Sequencing lab: Pathogen Genomics Unit	Public Health Wales Microbiology Cardiff Wales Specialist Virology Centre	Catherine Moore, Johnathan Evans, Laura Gifford, Malorie Perry, Simon Cottrell, Angela Marchbank, Alec Birchley, Alexander Adams, Amy Gaskin, Bree Gatica-Wilcox, Jason Coombes, Joel Southgate, Lauren Gilbert, Lee Graham, Nicole Pacchiarini, Sara Kumziene-Summerhayes, Sarah Taylor, Sophie Jones, Sara Rey, Matthew Bull, Joanne Watkins, Sally Corden, Tom Connor
hCoV-19/Wales/PHWC-PEXGZM/2022	EPI_ISL_10588779	2022-02-09	Originating lab: Wales Specialist Virology Centre Sequencing lab: Pathogen Genomics Unit	Public Health Wales Microbiology Cardiff Wales Specialist Virology Centre	Catherine Moore, Johnathan Evans, Laura Gifford, Malorie Perry, Simon Cottrell, Angela Marchbank, Alec Birchley, Alexander Adams, Amy Gaskin, Bree Gatica-Wilcox, Jason Coombes, Joel Southgate, Lauren Gilbert, Lee Graham, Nicole Pacchiarini, Sara Kumziene-Summerhayes, Sarah Taylor, Sophie Jones, Sara Rey, Matthew Bull, Joanne Watkins, Sally Corden, Tom Connor
hCoV-19/Wales/PHWC-PEPOFK/2022	EPI_ISL_10584910	2022-02-08	Originating lab: Wales Specialist Virology Centre Sequencing lab: Pathogen Genomics Unit	Public Health Wales Microbiology Cardiff Wales Specialist Virology Centre	Catherine Moore, Johnathan Evans, Laura Gifford, Malorie Perry, Simon Cottrell, Angela Marchbank, Alec Birchley, Alexander Adams, Amy Gaskin, Bree Gatica-Wilcox, Jason Coombes, Joel Southgate, Lauren Gilbert, Lee Graham, Nicole Pacchiarini, Sara Kumziene-Summerhayes, Sarah Taylor, Sophie Jones, Sara Rey, Matthew Bull, Joanne Watkins, Sally Corden, Tom Connor
hCoV-19/Wales/PHWC-PEPMP9/2022	EPI_ISL_10584870	2022-02-09	Originating lab: Wales Specialist Virology Centre Sequencing lab: Pathogen Genomics Unit	Public Health Wales Microbiology Cardiff Wales Specialist Virology Centre	Catherine Moore, Johnathan Evans, Laura Gifford, Malorie Perry, Simon Cottrell, Angela Marchbank, Alec Birchley, Alexander Adams, Amy Gaskin, Bree Gatica-Wilcox, Jason Coombes, Joel Southgate, Lauren Gilbert, Lee Graham, Nicole Pacchiarini, Sara Kumziene-Summerhayes, Sarah Taylor, Sophie Jones, Sara Rey, Matthew Bull, Joanne Watkins, Sally Corden, Tom Connor
hCoV-19/Wales/PHWC-PEM9NF/2022	EPI_ISL_10582362	2022-02-08	Originating lab: Wales Specialist Virology Centre Sequencing lab: Pathogen Genomics Unit	Public Health Wales Microbiology Cardiff Wales Specialist Virology Centre	Catherine Moore, Johnathan Evans, Laura Gifford, Malorie Perry, Simon Cottrell, Angela Marchbank, Alec Birchley, Alexander Adams, Amy Gaskin, Bree Gatica-Wilcox, Jason Coombes, Joel Southgate, Lauren Gilbert, Lee Graham, Nicole Pacchiarini, Sara Kumziene-Summerhayes, Sarah Taylor, Sophie Jones, Sara Rey, Matthew Bull, Joanne Watkins, Sally Corden, Tom Connor
hCoV-19/Wales/PHWC-PEPCA8/2022	EPI_ISL_10583542	2022-02-08	Originating lab: Wales Specialist Virology Centre Sequencing lab: Pathogen Genomics Unit	Public Health Wales Microbiology Cardiff Wales Specialist Virology Centre	Catherine Moore, Johnathan Evans, Laura Gifford, Malorie Perry, Simon Cottrell, Angela Marchbank, Alec Birchley, Alexander Adams, Amy Gaskin, Bree Gatica-Wilcox, Jason Coombes, Joel Southgate, Lauren Gilbert, Lee Graham, Nicole Pacchiarini, Sara Kumziene-Summerhayes, Sarah Taylor, Sophie Jones, Sara Rey, Matthew Bull, Joanne Watkins, Sally Corden, Tom Connor
hCoV-19/Spain/CT-HUGTiPM081UY6C10/2022	EPI_ISL_10497580	2022-02-16	Microbiology Department, Laboratori Clínic Metropolitana Nord. Hospital Universitari Germans Trias i Pujol	Can Ruti SARS-CoV-2 Sequencing Hub (HUGTiP/IrsiCaixa/IGTP)	Marc Noguera-Julian, Pilar Armengol, Ignacio Blanco, Ana Blanco, Antoni E Bordoy, Francesc Catala-Moll, Pere-Joan Cardona, Gemma Clara, Bonaventura Clotet, Andreu Coello, Montserrat Giménez, Sara González, Mercedes Guerrero, David Panisello, Roger Paredes, Alexia París, Verónica Saludes, Laia Soler, Lauro Sumoy, and Elisa Martró on behalf of the Can Ruti SARS-CoV-2 Sequencing Hub
hCoV-19/Sweden/DA10483653/2022	EPI_ISL_10600616	2022-02-01	Swedish national genomic surveillance program of SARS-CoV-2	The Public Health Agency of Sweden	Maximilian Riess, Maria Lind Karlberg, Alma Brolund, Swedish national genomic surveillance program of SARS-CoV-2
hCoV-19/India/MP-AIIMS_B-ICMR-INSACOG-WGS-308/2022	EPI_ISL_10626757	2022-02-03	AIIMS Bhopal VRDL/Translational Medicine - INSACOG	NIV Influenza	Anvita G. Malhotra, Leena Lokhande, Payal Soni, Ashvini Yadav, Satya Prakash Vishwakarma, Jitendra Singh,Shaswati Nema, Debasis Biswas
hCoV-19/Australia/VIC43865/2022	EPI_ISL_10566128	2022-02-12	Microbiological Diagnostic Unit - Public Health Laboratory (MDU-PHL), The Peter Doherty Institute for Infection and Immunity	Microbiological Diagnostic Unit - Public Health Laboratory (MDU-PHL), The Peter Doherty Institute for Infection and Immunity	Seemann, T., Horan, K., Sherry, N.L.
hCoV-19/England/DHSC-CYDWHTJ/2022	EPI_ISL_10628184	2022-02-17	Oncologica UK Ltd	COVID-19 Genomics UK (COG-UK) Consortium	UKHSA; Oncologica UK Ltd
hCoV-19/England/PHEP-YYRJH9X/2022	EPI_ISL_10633942	2022-01-30	Respiratory Virus Unit, Microbiology Services Colindale, Public Health England	COVID-19 Genomics UK (COG-UK) Consortium	PHE Covid Sequencing Team
hCoV-19/Russia/MOW-Moscow_PMVL-SN402/2022	EPI_ISL_10627062	2022-01-24	Pathogenic Microorganisms Variability Laboratory	Pathogenic Microorganisms Variability Laboratory	Aleksandr Aleksandrov, Alexander Voskoboinikov, Elena Shidlovskaya, Elizaveta Divisenko, Lyudmila Vasilchenko, Arina Bessonova, Nadezhda Kuznetsova, Andrei Siniavin, Daria Kustova, Andrey Pochtovyy, Artem Tkachuk, Anna Kovyrshina, Anna Iliukhina, Andrey Botikov, Artem Shelkov, Inna Dolzhikova, Vladimir Gushchin, Denis Logunov, Alexander Gintsburg
hCoV-19/SouthAfrica/NCV705/2022	EPI_ISL_10637619	2022-02-07	National Health Laboratory Services, Virology	National Health Laboratory Services, Virology	Kathleen Subramoney, Nkhensani Mtileni, Avani Bharuthram, Ashlyn S. C. Davis, Florette K. Treurnicht
hCoV-19/India/HR-IGIB1210116826/2022	EPI_ISL_10638451	2022-01	Maharshi Dayanand University-Rohtak,CSIR-Institute of Genomics and Integrative Biology (CSIR-IGIB)	MDU, Rohtak, Haryana/CSIR-IGIB/INSACOG	Nar Singh Chauhan, Rajesh Pandey, Varsha Ravi, Monika Yadav, Aparna Swaminathan, Sheeba Saifi, Pallavi Mishra, Shaista Praveen, Kriti Khare, Aanchal Yadav, Ranjeet Maurya, Priti Devi, Partha Chattopadhyay, Uzma Shamim, Priyanka Mehta, Anil Kumar, Nisha Rawat
hCoV-19/India/HR-IGIB1210632995994/2022	EPI_ISL_10638541	2022-01	Maharshi Dayanand University-Rohtak,CSIR-Institute of Genomics and Integrative Biology (CSIR-IGIB)	MDU, Rohtak, Haryana/CSIR-IGIB/INSACOG	Nar Singh Chauhan, Rajesh Pandey, Varsha Ravi, Monika Yadav, Aparna Swaminathan, Sheeba Saifi, Pallavi Mishra, Shaista Praveen, Kriti Khare, Aanchal Yadav, Ranjeet Maurya, Priti Devi, Partha Chattopadhyay, Uzma Shamim, Priyanka Mehta, Anil Kumar, Nisha Rawat
hCoV-19/Australia/VIC42977/2022	EPI_ISL_10564585	2022-02-10	Microbiological Diagnostic Unit - Public Health Laboratory (MDU-PHL), The Peter Doherty Institute for Infection and Immunity	Microbiological Diagnostic Unit - Public Health Laboratory (MDU-PHL), The Peter Doherty Institute for Infection and Immunity	Seemann, T., Horan, K., Sherry, N.L.
hCoV-19/Scotland/QEUH-385BB04/2022	EPI_ISL_10642593	2022-02-24	Lighthouse Lab in Glasgow	Wellcome Sanger Institute for the COVID-19 Genomics UK (COG-UK) Consortium	Harper VanSteenhouse, Yumi Kasai, David Gray, Carol Clugston, Anna Dominiczak and Alex Alderton, Roberto Amato, Jeffrey Barrett, Sonia Goncalves, Ewan Harrison, David K. Jackson, Ian Johnston, Dominic Kwiatkowski, Cordelia Langford, John Sillitoe on behalf of the Wellcome Sanger Institute COVID-19 Surveillance Team
hCoV-19/Scotland/QEUH-385FD91/2022	EPI_ISL_10642463	2022-02-24	Lighthouse Lab in Glasgow	Wellcome Sanger Institute for the COVID-19 Genomics UK (COG-UK) Consortium	Harper VanSteenhouse, Yumi Kasai, David Gray, Carol Clugston, Anna Dominiczak and Alex Alderton, Roberto Amato, Jeffrey Barrett, Sonia Goncalves, Ewan Harrison, David K. Jackson, Ian Johnston, Dominic Kwiatkowski, Cordelia Langford, John Sillitoe on behalf of the Wellcome Sanger Institute COVID-19 Surveillance Team
hCoV-19/Scotland/QEUH-3861A68/2022	EPI_ISL_10642609	2022-02-24	Lighthouse Lab in Glasgow	Wellcome Sanger Institute for the COVID-19 Genomics UK (COG-UK) Consortium	Harper VanSteenhouse, Yumi Kasai, David Gray, Carol Clugston, Anna Dominiczak and Alex Alderton, Roberto Amato, Jeffrey Barrett, Sonia Goncalves, Ewan Harrison, David K. Jackson, Ian Johnston, Dominic Kwiatkowski, Cordelia Langford, John Sillitoe on behalf of the Wellcome Sanger Institute COVID-19 Surveillance Team
hCoV-19/England/MILK-385C9CD/2022	EPI_ISL_10641411	2022-02-23	Lighthouse Lab in Milton Keynes	Wellcome Sanger Institute for the COVID-19 Genomics UK (COG-UK) Consortium	The Lighthouse Lab in Milton Keynes and Alex Alderton, Roberto Amato, Jeffrey Barrett, Sonia Goncalves, Ewan Harrison, David K. Jackson, Ian Johnston, Dominic Kwiatkowski, Cordelia Langford, John Sillitoe on behalf of the Wellcome Sanger Institute COVID-19 Surveillance Team
hCoV-19/England/MILK-3855320/2022	EPI_ISL_10643006	2022-02-24	Lighthouse Lab in Milton Keynes	Wellcome Sanger Institute for the COVID-19 Genomics UK (COG-UK) Consortium	The Lighthouse Lab in Milton Keynes and Alex Alderton, Roberto Amato, Jeffrey Barrett, Sonia Goncalves, Ewan Harrison, David K. Jackson, Ian Johnston, Dominic Kwiatkowski, Cordelia Langford, John Sillitoe on behalf of the Wellcome Sanger Institute COVID-19 Surveillance Team
hCoV-19/England/MILK-3855830/2022	EPI_ISL_10643119	2022-02-24	Lighthouse Lab in Milton Keynes	Wellcome Sanger Institute for the COVID-19 Genomics UK (COG-UK) Consortium	The Lighthouse Lab in Milton Keynes and Alex Alderton, Roberto Amato, Jeffrey Barrett, Sonia Goncalves, Ewan Harrison, David K. Jackson, Ian Johnston, Dominic Kwiatkowski, Cordelia Langford, John Sillitoe on behalf of the Wellcome Sanger Institute COVID-19 Surveillance Team
hCoV-19/Scotland/QEUH-38650BD/2022	EPI_ISL_10644498	2022-02-23	Lighthouse Lab in Glasgow	Wellcome Sanger Institute for the COVID-19 Genomics UK (COG-UK) Consortium	Harper VanSteenhouse, Yumi Kasai, David Gray, Carol Clugston, Anna Dominiczak and Alex Alderton, Roberto Amato, Jeffrey Barrett, Sonia Goncalves, Ewan Harrison, David K. Jackson, Ian Johnston, Dominic Kwiatkowski, Cordelia Langford, John Sillitoe on behalf of the Wellcome Sanger Institute COVID-19 Surveillance Team
hCoV-19/Scotland/QEUH-3862C61/2022	EPI_ISL_10644991	2022-02-24	Lighthouse Lab in Glasgow	Wellcome Sanger Institute for the COVID-19 Genomics UK (COG-UK) Consortium	Harper VanSteenhouse, Yumi Kasai, David Gray, Carol Clugston, Anna Dominiczak and Alex Alderton, Roberto Amato, Jeffrey Barrett, Sonia Goncalves, Ewan Harrison, David K. Jackson, Ian Johnston, Dominic Kwiatkowski, Cordelia Langford, John Sillitoe on behalf of the Wellcome Sanger Institute COVID-19 Surveillance Team
hCoV-19/SouthAfrica/NICD-N30382/2021	EPI_ISL_10646460	2021-12-01	Ndlovu Research Centre	National Institute for Communicable Diseases of the National Health Laboratory Service	Amoako DG, Everatt J, Kekana D, Scheepers C, Mohale T, Ntuli N, Mahlangu B, Mnguni A, Ismail A, Bhiman JN, Wolter N
hCoV-19/SouthAfrica/NICD-N32371/2022	EPI_ISL_10646512	2022-01-18	RUSTENBURG LABORATORY	National Institute for Communicable Diseases of the National Health Laboratory Service	Amoako DG, Everatt J, Kekana D, Scheepers C, Mohale T, Ntuli N, Mahlangu B, Mnguni A, Ismail A, Bhiman JN, Wolter N
hCoV-19/SouthAfrica/NICD-N29473/2022	EPI_ISL_10646521	2022-01-05	ROB FERREIRA LABORATORY	National Institute for Communicable Diseases of the National Health Laboratory Service	Amoako DG, Everatt J, Kekana D, Scheepers C, Mohale T, Ntuli N, Mahlangu B, Mnguni A, Ismail A, Bhiman JN, Wolter N
hCoV-19/SouthAfrica/NICD-N32383/2022	EPI_ISL_10646525	2022-01-14	RUSTENBURG LABORATORY	National Institute for Communicable Diseases of the National Health Laboratory Service	Amoako DG, Everatt J, Kekana D, Scheepers C, Mohale T, Ntuli N, Mahlangu B, Mnguni A, Ismail A, Bhiman JN, Wolter N
hCoV-19/France/PAC-IHU-66680_Nova1/2022	EPI_ISL_10648504	2022-02	MEPHI, Aix Marseille University	MEPHI, Aix Marseille University	Anthony LEVASSEUR
hCoV-19/France/PAC-IHU-66020_Nova1/2022	EPI_ISL_10648519	2022-02	MEPHI, Aix Marseille University	MEPHI, Aix Marseille University	Anthony LEVASSEUR
hCoV-19/France/PAC-IHU-66720_Nova1/2022	EPI_ISL_10648525	2022-02	MEPHI, Aix Marseille University	MEPHI, Aix Marseille University	Anthony LEVASSEUR
hCoV-19/Australia/VIC42951/2022	EPI_ISL_10564361	2022-02-10	Microbiological Diagnostic Unit - Public Health Laboratory (MDU-PHL), The Peter Doherty Institute for Infection and Immunity	Microbiological Diagnostic Unit - Public Health Laboratory (MDU-PHL), The Peter Doherty Institute for Infection and Immunity	Seemann, T., Horan, K., Sherry, N.L.
hCoV-19/Australia/VIC41579/2022	EPI_ISL_10563641	2022-02-10	Microbiological Diagnostic Unit - Public Health Laboratory (MDU-PHL), The Peter Doherty Institute for Infection and Immunity	Microbiological Diagnostic Unit - Public Health Laboratory (MDU-PHL), The Peter Doherty Institute for Infection and Immunity	Seemann, T., Horan, K., Sherry, N.L.
hCoV-19/India/UP-ILBS-WGS3698/2022	EPI_ISL_10661002	2022-01-20	CHACHA NEHRU BAL CHIKITSALAYA	ILBS	Ekta Gupta, Varun Suroliya, Pramod Gautam, Reshu Agarwal, Urvinder Kaur, Amit Pandey, Arjun Bhugra, Priya Singh, Chhagan Bihari Sharma, Shiv Kumar Sarin
hCoV-19/Wales/PHWC-PEO9UZ/2022	EPI_ISL_10674518	2022-02-10	Originating lab: Wales Specialist Virology Centre Sequencing lab: Pathogen Genomics Unit	Public Health Wales Microbiology Cardiff Wales Specialist Virology Centre	Catherine Moore, Johnathan Evans, Laura Gifford, Malorie Perry, Simon Cottrell, Angela Marchbank, Alec Birchley, Alexander Adams, Amy Gaskin, Bree Gatica-Wilcox, Jason Coombes, Joel Southgate, Lauren Gilbert, Lee Graham, Nicole Pacchiarini, Sara Kumziene-Summerhayes, Sarah Taylor, Sophie Jones, Sara Rey, Matthew Bull, Joanne Watkins, Sally Corden, Tom Connor
hCoV-19/India/RJ-SMS-ICMR-INSACOG-TS-9669/2022	EPI_ISL_10675626	2022-02-12	SMS MEDICAL COLLEGE,JAIPUR	NIV Influenza	Bharti Malhotra, Swati Gautam, Pratibha Sharma, Himanshu sharma,Dinesh parsoya, Farah Deeba, Neha Bhomia, Nita pal, Varsha Potdar, Pragya D Yadav, Nivedita Gupta, Sudhir Bhandari
hCoV-19/India/RJ-SMS-ICMR-INSACOG-TS-9400/2022	EPI_ISL_10675531	2022-02-11	SMS MEDICAL COLLEGE,JAIPUR	NIV Influenza	Bharti Malhotra, Swati Gautam, Pratibha Sharma, Himanshu sharma,Dinesh parsoya, Farah Deeba, Neha Bhomia, Nita pal, Varsha Potdar, Pragya D Yadav, Nivedita Gupta, Sudhir Bhandari
hCoV-19/Denmark/DCGC-399833/2022	EPI_ISL_10676823	2022-02-27	Department of Bacteria, Parasites and Fungi, Statens Serum Institut, Copenhagen, Denmark	Statens Serum Institut Bioinformatics and Microbial Genomics	Danish Covid-19 Genome Consortium
hCoV-19/Poland/PZH-UMB-13802/2022	EPI_ISL_9977815	2022-02-01	NZOZ Białostockie Centrum Analiz Medycznych Sp. z o o	1. Academic Center for Pathomorphological and Genetic-Molecular Diagnostics ltd, Bialystok, Poland 2. National Institute of Public Health - National Institute of Hygiene, Warsaw, Poland	Radosław Charkiewicz, Jacek Nikliński, Przemysław Biecek. Joanna Reszeć, Piotr Majewski, Anetta Sulewska, Piotr Karabowicz, Joanna Kiśluk, Janusz Dzięcioł, Konrad Raczkowski, Katarzyna Zacharczuk, Magdalena Nowakowska, Małgorzata Sadkowska-Todys, Tomasz Wołkowicz
hCoV-19/France/PAC-IHU-66833_Nova1/2022	EPI_ISL_10649160	2022-02	MEPHI, Aix Marseille University	MEPHI, Aix Marseille University	Anthony LEVASSEUR
hCoV-19/Poland/PZH-UMB-15200/2022	EPI_ISL_9985772	2022-01-29	Regionalne Centrum Krwiodawstwa i Krwiolecznictwa w Poznaniu	1. Academic Center for Pathomorphological and Genetic-Molecular Diagnostics ltd, Bialystok, Poland 2. National Institute of Public Health - National Institute of Hygiene, Warsaw, Poland	Radosław Charkiewicz, Jacek Nikliński, Przemysław Biecek. Joanna Reszeć, Piotr Majewski, Anetta Sulewska, Piotr Karabowicz, Joanna Kiśluk, Janusz Dzięcioł, Konrad Raczkowski, Katarzyna Zacharczuk, Magdalena Nowakowska, Małgorzata Sadkowska-Todys, Tomasz Wołkowicz
hCoV-19/Poland/PZH-UMB-15210/2022	EPI_ISL_9985780	2022-01-29	Regionalne Centrum Krwiodawstwa i Krwiolecznictwa w Poznaniu	1. Academic Center for Pathomorphological and Genetic-Molecular Diagnostics ltd, Bialystok, Poland 2. National Institute of Public Health - National Institute of Hygiene, Warsaw, Poland	Radosław Charkiewicz, Jacek Nikliński, Przemysław Biecek. Joanna Reszeć, Piotr Majewski, Anetta Sulewska, Piotr Karabowicz, Joanna Kiśluk, Janusz Dzięcioł, Konrad Raczkowski, Katarzyna Zacharczuk, Magdalena Nowakowska, Małgorzata Sadkowska-Todys, Tomasz Wołkowicz
hCoV-19/India/TG-CCMB-CIC3324/2022	EPI_ISL_10748341	2022-01-29	CSIR-Centre for Cellular and Molecular Biology	CSIR-Centre for Cellular and Molecular Biology-INSACOG Plus	Pramada Prasad,Bishwadeep Singha,Jandhyala Sai Krishna,B Himasri,Ara Sreenivas,Vidhyadhari Methuku,Sreelekshmi MS,Tulasi Nagabandi,Malini Nemalikanti,Sumedha Avadhanula,Amareshwar Vodapalli,Ashutosh Aasdev,Lamuk Zaveri,Valli Nagalakshmi Undamatla,Archana Bharadwaj Siva,Karthik Bharadwaj Tallapaka,Rakesh K Mishra,Divya Tej Sowpati,Surabhi Srivastava
hCoV-19/India/DL-ILBS-WGS4138/2022	EPI_ISL_10748063	2022-01-27	ARMY BASE HOSPITAL	ILBS/INSACOG	Ekta Gupta, Varun Suroliya, Pramod Gautam, Reshu Agarwal, Urvinder Kaur, Amit Pandey, Arjun Bhugra, Priya Singh, Chhagan Bihari Sharma, Shiv Kumar Sarin
hCoV-19/India/KA-RFNB-6153/2022	EPI_ISL_10746512	2022-02	APOLLO HEALTH AND LIFESTYLE LTD	National Center for Biological Sciences, TIFR - Rockefeller Foundation	Darshan Sreenivas,Bhagyashree Madhav Shelar,Kathirvel Kandasamy,Lakshminarayanan CP,Awadhesh Pandit,Satyajit Mayor,Uma Ramakrishnan,Dimple Notani
hCoV-19/India/KA-RFNB-6141/2022	EPI_ISL_10746592	2022-02	APOLLO HEALTH AND LIFESTYLE LTD	National Center for Biological Sciences, TIFR - Rockefeller Foundation	Darshan Sreenivas,Bhagyashree Madhav Shelar,Kathirvel Kandasamy,Lakshminarayanan CP,Awadhesh Pandit,Satyajit Mayor,Uma Ramakrishnan,Dimple Notani
hCoV-19/India/KA-RFNB-5661/2022	EPI_ISL_10746495	2022-02	APOLLO HEALTH AND LIFESTYLE LTD	National Center for Biological Sciences, TIFR - Rockefeller Foundation	Darshan Sreenivas,Bhagyashree Madhav Shelar,Kathirvel Kandasamy,Lakshminarayanan CP,Awadhesh Pandit,Satyajit Mayor,Uma Ramakrishnan,Dimple Notani
hCoV-19/India/KA-RFNB-6160/2022	EPI_ISL_10746521	2022-02	APOLLO HEALTH AND LIFESTYLE LTD	National Center for Biological Sciences, TIFR - Rockefeller Foundation	Darshan Sreenivas,Bhagyashree Madhav Shelar,Kathirvel Kandasamy,Lakshminarayanan CP,Awadhesh Pandit,Satyajit Mayor,Uma Ramakrishnan,Dimple Notani
[truncated: 5,114 more rows]

## Sheet: Table_S4_1
	Table_S_4_RADx_Summary_Results_COMPLETE
	Table_S4_1. RADx table and amp curves
	Sample ID*	PCR Results (Cq)														Summary of mutations detected	Likely lineage based on PCR results	Actual lineage
[truncated: 51 more rows]

## Sheet: Table_S4_2
Table_S_4_RADx_Summary_Results_COMPLETE
[truncated: 26 more rows]

[truncated: 5 more sheets: Table_S5_1, Table_S5_2, Table_S6, Table_S7, Table_S8]
